# Supplementary material for: MicroRNA expression profiling of goat peripheral blood mononuclear cells in response to peste des petits ruminants virus infection
Source: Vet Res. 2018 Jul 16;49:62. doi: 10.1186/s13567-018-0565-3 (PMC6048839; doi:10.1186/s13567-018-0565-3)
Supplement: Supplementary file 4 — Additional file 4. Differentially expressed miRNA in the PPRV-infected goat PBMC compared to the mock-infected groups. Prediction of 12 065 target genes for 103 known miRNA and 213 novel miRNA differentially expressed in the mock-infected and PPRV-infected goat PBMC. [file 13567_2018_565_MOESM4_ESM.txt]

miRNA id	Target id	NR id	NR description
chi-miR-150	XM_005680346.3	gi|548466208|ref|XP_005680403.1|	PREDICTED: interleukin-23 subunit alpha [Capra hircus]
chi-miR-150	XM_005693012.3	gi|296477182|tpg|DAA19297.1|	TPA: zinc finger protein 551-like [Bos taurus]
chi-miR-150	XM_005685112.3	gi|440902570|gb|ELR53350.1|	hypothetical protein M91_04827, partial [Bos mutus]
chi-miR-150	XM_005684776.2	gi|548480055|ref|XP_005684833.1|	PREDICTED: eyes absent homolog 4 isoform X4 [Capra hircus]
chi-miR-150	XM_005684323.3	gi|926700177|ref|XP_013821730.1|	PREDICTED: WD repeat-containing protein 31 isoform X2 [Capra hircus]
chi-miR-150	XM_005684274.3	gi|594660083|ref|XP_007178321.1|	PREDICTED: T-cell acute lymphocytic leukemia protein 2 isoform X1 [Balaenoptera acutorostrata scammoni]
chi-miR-150	NM_001286088.1	gi|554790238|ref|NP_001273017.1|	insulin-induced gene 1 protein [Capra hircus]
chi-miR-150	XM_005690138.3	gi|803162487|ref|XP_011951671.1|	PREDICTED: CD82 antigen isoform X1 [Ovis aries]
chi-miR-150	XM_005684775.2	gi|548480051|ref|XP_005684832.1|	PREDICTED: eyes absent homolog 4 isoform X3 [Capra hircus]
chi-miR-150	XM_005682108.3	gi|548471579|ref|XP_005682164.1|	PREDICTED: leucine-rich repeat-containing protein 25 [Capra hircus]
chi-miR-150	XM_005685664.3	gi|548482801|ref|XP_005685721.1|	PREDICTED: casein kinase I isoform gamma-1 isoform X1 [Capra hircus]
chi-miR-150	XM_005677266.2	gi|533173582|ref|XP_005400216.1|	PREDICTED: olfactory receptor 6N1 [Chinchilla lanigera]
chi-miR-150	XM_005684774.3	gi|548480046|ref|XP_005684831.1|	PREDICTED: eyes absent homolog 4 isoform X1 [Capra hircus]
chi-miR-150	XM_005680133.2	gi|548465724|ref|XP_005680190.1|	PREDICTED: olfactory receptor 10AD1-like [Capra hircus]
chi-miR-150	XM_005693951.3	gi|556777357|ref|XP_005983768.1|	PREDICTED: protein HEXIM1 [Pantholops hodgsonii]
chi-miR-150	XM_005684682.3	gi|548479793|ref|XP_005684739.1|	PREDICTED: ankyrin repeat domain-containing protein 6 isoform X1 [Capra hircus]
chi-miR-150	NR_129641.1	-	-
chi-miR-150	NM_001291697.1	gi|618857499|ref|NP_001278626.1|	antizyme inhibitor 1 isoform 1 [Capra hircus]
chi-miR-150	XM_005692310.3	gi|803231306|ref|XP_011975852.1|	PREDICTED: dermokine isoform X2 [Ovis aries musimon]
chi-miR-150	XM_005691462.3	gi|548500911|ref|XP_005691519.1|	PREDICTED: V-set and immunoglobulin domain-containing protein 10 isoform X3 [Capra hircus]
chi-miR-150	XM_005683063.3	gi|548474687|ref|XP_005683120.1|	PREDICTED: LOW QUALITY PROTEIN: arf-GAP with Rho-GAP domain, ANK repeat and PH domain-containing protein 3 [Capra hircus]
chi-miR-150	XM_005678700.3	gi|351714198|gb|EHB17117.1|	Trafficking protein particle complex subunit 3 [Heterocephalus glaber]
chi-miR-150	XM_005683067.2	gi|548474695|ref|XP_005683124.1|	PREDICTED: F-BAR and double SH3 domains protein 1 isoform X2 [Capra hircus]
chi-miR-150	XM_005678502.3	gi|617594255|ref|XP_007521455.1|	PREDICTED: LOW QUALITY PROTEIN: MOB kinase activator 3C [Erinaceus europaeus]
chi-miR-150	NM_001285696.1	gi|550822353|ref|NP_001272625.1|	cyclin-T1 [Capra hircus]
chi-miR-150	XM_005685246.3	gi|731245927|ref|XP_010636068.1|	PREDICTED: bcl-2-like protein 2 isoform X1 [Fukomys damarensis]
chi-miR-150	XM_005679505.3	gi|926690710|ref|XP_005679562.2|	PREDICTED: solute carrier family 13 member 4 isoform X1 [Capra hircus]
chi-miR-150	XM_005693011.3	gi|296477182|tpg|DAA19297.1|	TPA: zinc finger protein 551-like [Bos taurus]
chi-miR-150	XM_005683093.3	gi|548474749|ref|XP_005683150.1|	PREDICTED: putative E3 ubiquitin-protein ligase SH3RF2 isoform X1 [Capra hircus]
chi-miR-150	XM_005676043.3	gi|426221013|ref|XP_004004706.1|	PREDICTED: prolyl endopeptidase FAP isoform X1 [Ovis aries]
chi-miR-150	XM_005687485.3	gi|548488158|ref|XP_005687542.1|	PREDICTED: NHL repeat-containing protein 3 [Capra hircus]
chi-miR-150	XM_005686992.3	gi|742172232|ref|XP_010850383.1|	PREDICTED: phosphatidate phosphatase LPIN1 isoform X2 [Bison bison bison]
chi-miR-150	XM_005677874.3	gi|926687796|ref|XP_005677931.2|	PREDICTED: protein phosphatase 1J isoform X1 [Capra hircus]
chi-miR-150	XM_005679238.3	gi|926690226|ref|XP_013818811.1|	PREDICTED: growth hormone-releasing hormone receptor isoform X2 [Capra hircus]
chi-miR-150	XM_005683416.3	gi|548475908|ref|XP_005683473.1|	PREDICTED: transmembrane protein 161B [Capra hircus]
chi-miR-150	XM_005692203.3	gi|62460486|ref|NP_001014897.1|	thioredoxin-like protein 4B [Bos taurus]
chi-miR-150	XM_005689533.3	gi|803156198|ref|XP_011950948.1|	PREDICTED: glucose-6-phosphate translocase isoform X2 [Ovis aries]
chi-miR-150	XM_005682126.3	gi|803248497|ref|XP_011984228.1|	PREDICTED: abhydrolase domain-containing protein 8 isoform X2 [Ovis aries musimon]
chi-miR-150	XM_005685299.3	gi|803302706|ref|XP_012009856.1|	PREDICTED: dimethylglycine dehydrogenase, mitochondrial isoform X1 [Ovis aries musimon]
chi-miR-150	XM_005683109.3	gi|741934056|ref|XP_010805749.1|	PREDICTED: serine/threonine-protein phosphatase 2A 55 kDa regulatory subunit B beta isoform isoform X7 [Bos taurus]
chi-miR-150	XM_005675709.3	gi|556769775|ref|XP_005980088.1|	PREDICTED: collagen alpha-6(VI) chain [Pantholops hodgsonii]
chi-miR-150	XM_005683066.2	gi|548474693|ref|XP_005683123.1|	PREDICTED: F-BAR and double SH3 domains protein 1 isoform X1 [Capra hircus]
chi-miR-150	XM_005690366.3	gi|548497556|ref|XP_005690423.1|	PREDICTED: adenosine receptor A1 isoform X1 [Capra hircus]
chi-miR-150	XM_005675469.3	gi|675738990|ref|XP_002807704.2|	PREDICTED: LOW QUALITY PROTEIN: zinc finger protein ZIC 1 [Callithrix jacchus]
chi-miR-150	XM_005690244.2	gi|803330104|ref|XP_012023164.1|	PREDICTED: olfactory receptor 8I2 [Ovis aries musimon]
chi-miR-150	XM_005678701.3	gi|548461554|ref|XP_005678758.1|	PREDICTED: trafficking protein particle complex subunit 3 isoform X2 [Capra hircus]
chi-miR-150	XM_005689465.2	gi|548494503|ref|XP_005689522.1|	PREDICTED: putative claudin-25 [Capra hircus]
chi-miR-150	XM_005685666.3	gi|548482813|ref|XP_005685723.1|	PREDICTED: casein kinase I isoform gamma-1 isoform X2 [Capra hircus]
chi-miR-150	XM_005680025.2	gi|965885192|ref|XP_014944379.1|	PREDICTED: olfactory receptor 10AD1-like [Ovis aries musimon]
chi-miR-150	XM_005677800.3	gi|426216359|ref|XP_004002431.1|	PREDICTED: ganglioside-induced differentiation-associated protein 2 [Ovis aries]
chi-miR-150	XM_005684777.3	gi|548480059|ref|XP_005684834.1|	PREDICTED: eyes absent homolog 4 isoform X5 [Capra hircus]
chi-miR-150	XM_005692296.3	gi|594090914|ref|XP_006068851.1|	PREDICTED: IGF-like family receptor 1 [Bubalus bubalis]
chi-miR-150	XM_005686993.3	gi|742172229|ref|XP_010850382.1|	PREDICTED: phosphatidate phosphatase LPIN1 isoform X1 [Bison bison bison]
chi-miR-150	XM_005685254.2	gi|548481638|ref|XP_005685311.1|	PREDICTED: proteasome subunit beta type-11 [Capra hircus]
chi-miR-150	NM_001314348.1	gi|936975370|ref|NP_001301277.1|	integrin, beta 6 precursor [Capra hircus]
chi-miR-150	XM_005693694.3	gi|970738210|ref|XP_015103414.1|	PREDICTED: guanine nucleotide-binding protein G(I)/G(S)/G(O) subunit gamma-T2 isoform X2 [Vicugna pacos]
chi-miR-150	XM_005675526.3	gi|548451607|ref|XP_005675583.1|	PREDICTED: claudin-18 isoform X2 [Capra hircus]
chi-miR-150	XM_005685446.2	gi|548482233|ref|XP_005685503.1|	PREDICTED: NUT family member 1 [Capra hircus]
chi-miR-150	XM_005682498.3	gi|926695632|ref|XP_005682555.2|	PREDICTED: solute carrier family 25 member 41 [Capra hircus]
chi-miR-150	XM_005680175.3	gi|466068677|ref|XP_004281935.1|	PREDICTED: receptor-type tyrosine-protein phosphatase beta isoform X1 [Orcinus orca]
chi-miR-150	XM_005684778.2	gi|548480063|ref|XP_005684835.1|	PREDICTED: eyes absent homolog 4 isoform X6 [Capra hircus]
chi-miR-150	NM_001285714.1	gi|926716123|ref|XP_013827415.1|	PREDICTED: type I keratin 26 isoform X1 [Capra hircus]
chi-miR-150	XM_005685718.3	gi|548483167|ref|XP_005685775.1|	PREDICTED: myocardial zonula adherens protein isoform X1 [Capra hircus]
chi-miR-150	XM_005693780.3	gi|594658703|ref|XP_007177658.1|	PREDICTED: DNA topoisomerase 2-alpha [Balaenoptera acutorostrata scammoni]
chi-miR-150	XM_005682692.3	gi|594064843|ref|XP_006056425.1|	PREDICTED: LOW QUALITY PROTEIN: alpha-aminoadipic semialdehyde dehydrogenase [Bubalus bubalis]
chi-miR-150	XM_005684537.3	gi|560934107|ref|XP_006193151.1|	PREDICTED: protein FAM26E [Camelus ferus]
chi-miR-150	XM_005689382.3	gi|296480341|tpg|DAA22456.1|	TPA: tigger transposable element derived 6-like [Bos taurus]
chi-miR-150	XM_005692309.3	gi|803231303|ref|XP_011975851.1|	PREDICTED: dermokine isoform X1 [Ovis aries musimon]
chi-miR-150	XM_005676064.3	gi|803007213|ref|XP_011966322.1|	PREDICTED: integrin beta-6 isoform X1 [Ovis aries]
chi-miR-150	XM_005689774.3	gi|560962145|ref|XP_006203507.1|	PREDICTED: olfactory receptor 688 [Vicugna pacos]
chi-miR-150	XM_005685245.3	gi|731245927|ref|XP_010636068.1|	PREDICTED: bcl-2-like protein 2 isoform X1 [Fukomys damarensis]
chi-miR-150	XM_005690999.3	gi|926711909|ref|XP_005691056.2|	PREDICTED: feline leukemia virus subgroup C receptor-related protein 1 [Capra hircus]
chi-miR-150	XM_005693858.3	gi|426238087|ref|XP_004012989.1|	PREDICTED: protein FAM134C isoform X1 [Ovis aries]
chi-miR-150	XM_005683053.3	gi|594693818|ref|XP_007194171.1|	PREDICTED: probable histidine--tRNA ligase, mitochondrial isoform X1 [Balaenoptera acutorostrata scammoni]
chi-miR-150	XM_005683225.3	gi|296485122|tpg|DAA27237.1|	TPA: hypothetical protein BOS_8394 [Bos taurus]
chi-miR-150	XM_005680603.3	gi|557440845|ref|NP_001273527.1|	myoglobin [Pantholops hodgsonii]
chi-miR-150	XM_005693634.3	gi|803245848|ref|XP_011982921.1|	PREDICTED: MBT domain-containing protein 1 isoform X12 [Ovis aries musimon]
chi-miR-150	NM_001285540.1	gi|926693572|ref|XP_013819959.1|	PREDICTED: toll-like receptor 6 isoform X1 [Capra hircus]
chi-miR-150	XM_005678702.3	gi|594109597|ref|XP_006077650.1|	PREDICTED: trafficking protein particle complex subunit 3 isoform X1 [Bubalus bubalis]
chi-miR-150	XM_005678025.3	gi|548458899|ref|XP_005678082.1|	PREDICTED: collagen alpha-1(XI) chain isoform X1 [Capra hircus]
chi-miR-150	XM_005684254.3	gi|548478515|ref|XP_005684311.1|	PREDICTED: E3 ubiquitin-protein ligase BRE1A isoform X1 [Capra hircus]
chi-miR-150	XM_005684256.3	gi|548478515|ref|XP_005684311.1|	PREDICTED: E3 ubiquitin-protein ligase BRE1A isoform X1 [Capra hircus]
chi-miR-150	XM_005692863.3	gi|926715011|ref|XP_005692920.2|	PREDICTED: protein FAM71E1 [Capra hircus]
chi-miR-150	XM_005682510.3	gi|926695661|ref|XP_005682567.2|	PREDICTED: lon protease homolog, mitochondrial [Capra hircus]
chi-miR-150	NM_001291698.1	gi|618857499|ref|NP_001278626.1|	antizyme inhibitor 1 isoform 1 [Capra hircus]
chi-miR-150	NM_001291699.1	gi|618857503|ref|NP_001278628.1|	antizyme inhibitor 1 isoform 2 [Capra hircus]
chi-miR-150	XM_005677433.3	gi|947268170|ref|XP_014445213.1|	PREDICTED: ubiquitin-conjugating enzyme E2 Q1 [Tupaia chinensis]
chi-miR-150	XM_005675804.2	gi|594669950|ref|XP_007182948.1|	PREDICTED: P protein-like isoform X1 [Balaenoptera acutorostrata scammoni]
chi-miR-150	XM_005684936.3	gi|594676750|ref|XP_007186182.1|	PREDICTED: L-lactate dehydrogenase A-like 6B-like isoform X1 [Balaenoptera acutorostrata scammoni]
chi-miR-150	XM_005690174.3	gi|548496579|ref|XP_005690231.1|	PREDICTED: protein FAM180B [Capra hircus]
chi-miR-150	XM_005693536.3	gi|545498024|ref|XP_546601.3|	PREDICTED: voltage-gated potassium channel subunit beta-3 isoform X1 [Canis lupus familiaris]
chi-miR-150	XM_005692028.3	gi|742210499|ref|XP_010860163.1|	PREDICTED: G-protein coupled receptor 56 isoform X1 [Bison bison bison]
chi-miR-150	XM_005680647.3	gi|594092590|ref|XP_006069645.1|	PREDICTED: NUAK family SNF1-like kinase 1 [Bubalus bubalis]
chi-miR-150	XM_005682153.3	gi|556734627|ref|XP_005962942.1|	PREDICTED: leukotriene-B(4) omega-hydroxylase 1-like [Pantholops hodgsonii]
chi-miR-150	XM_005691196.3	gi|548499923|ref|XP_005691253.1|	PREDICTED: mineralocorticoid receptor isoform X2 [Capra hircus]
chi-miR-150	XM_005683180.3	gi|548474928|ref|XP_005683237.1|	PREDICTED: small integral membrane protein 3 [Capra hircus]
chi-miR-150	XM_005677684.3	gi|743725679|ref|XP_010956803.1|	PREDICTED: gamma-secretase subunit APH-1A [Camelus bactrianus]
chi-miR-150	XM_005693693.3	gi|970738212|ref|XP_015103416.1|	PREDICTED: guanine nucleotide-binding protein G(I)/G(S)/G(O) subunit gamma-T2 isoform X3 [Vicugna pacos]
chi-miR-150	XM_005675144.3	gi|548450462|ref|XP_005675201.1|	PREDICTED: receptor-transporting protein 1 [Capra hircus]
chi-miR-150	NM_001314156.1	gi|936975875|ref|NP_001301085.1|	integrin, beta 1 (fibronectin receptor, beta polypeptide, antigen CD29 includes MDF2, MSK12) precursor [Capra hircus]
chi-miR-150	XM_005675525.3	gi|548451605|ref|XP_005675582.1|	PREDICTED: claudin-18 isoform X1 [Capra hircus]
novel_mir70	XM_005675897.3	gi|927210615|ref|XP_005654237.2|	PREDICTED: neurogenic differentiation factor 1 [Sus scrofa]
novel_mir70	NM_001285733.1	gi|594098635|ref|XP_006072474.1|	PREDICTED: myogenin [Bubalus bubalis]
novel_mir70	XM_005676285.3	gi|724945729|ref|XP_010387068.1|	PREDICTED: tomoregulin-2 isoform X1 [Rhinopithecus roxellana]
novel_mir70	XM_005676252.3	gi|594631605|ref|XP_007169332.1|	PREDICTED: acyl-CoA-binding protein [Balaenoptera acutorostrata scammoni]
novel_mir70	XM_005677089.2	gi|729724127|ref|XP_010579491.1|	PREDICTED: protein FAM78B [Haliaeetus leucocephalus]
novel_mir70	XM_005675621.2	gi|548452069|ref|XP_005675678.1|	PREDICTED: lebercilin-like protein [Capra hircus]
novel_mir70	XM_005675256.3	gi|926683495|ref|XP_005675313.2|	PREDICTED: UPF0524 protein C3orf70 homolog [Capra hircus]
novel_mir70	XM_005675536.3	gi|823437424|ref|XP_012423803.1|	PREDICTED: E3 ubiquitin-protein ligase MSL2 isoform X1 [Odobenus rosmarus divergens]
novel_mir70	XM_005674954.3	gi|966925122|ref|XP_014985388.1|	PREDICTED: transmembrane protein 39A isoform X1 [Macaca mulatta]
novel_mir70	NM_001314279.1	gi|936975960|ref|NP_001301208.1|	lutropin-choriogonadotropic hormone receptor precursor [Capra hircus]
novel_mir70	NM_001314259.1	gi|936976310|ref|NP_001301188.1|	paired-like homeodomain 2 [Capra hircus]
novel_mir70	NM_001285574.1	gi|556737864|ref|XP_005964513.1|	PREDICTED: toll-like receptor 4 isoform X1 [Pantholops hodgsonii]
novel_mir70	XM_005674736.2	gi|965913691|ref|XP_014947213.1|	PREDICTED: junctional adhesion molecule B isoform X1 [Ovis aries]
novel_mir70	NM_001286991.1	gi|558757335|ref|NP_001273920.1|	zinc transporter ZIP13 precursor [Capra hircus]
novel_mir70	XM_005676409.3	gi|803025993|ref|XP_011998851.1|	PREDICTED: neuropilin-2 isoform X3 [Ovis aries]
novel_mir70	XM_005676465.3	gi|926685433|ref|XP_005676522.2|	PREDICTED: UPF0565 protein C2orf69 homolog [Capra hircus]
novel_mir70	NM_001285571.1	gi|594068188|ref|XP_006058025.1|	PREDICTED: peptidyl-prolyl cis-trans isomerase FKBP8 isoform X2 [Bubalus bubalis]
novel_mir70	XM_005674756.3	gi|426217241|ref|XP_004002862.1|	PREDICTED: neural cell adhesion molecule 2 isoform X1 [Ovis aries]
novel_mir70	XM_005675966.3	gi|655827942|ref|XP_008256961.1|	PREDICTED: cytoplasmic dynein 1 intermediate chain 2 isoform X3 [Oryctolagus cuniculus]
novel_mir70	XM_005676390.3	gi|548454547|ref|XP_005676447.1|	PREDICTED: cytochrome P450 20A1 [Capra hircus]
novel_mir70	XM_005675493.3	gi|984102365|ref|XP_015342472.1|	PREDICTED: RING-box protein 2 isoform X2 [Marmota marmota marmota]
novel_mir70	XM_005676519.3	gi|965907217|ref|XP_014946010.1|	PREDICTED: SWI/SNF-related matrix-associated actin-dependent regulator of chromatin subfamily A-like protein 1 isoform X4 [Ovis aries musimon]
novel_mir70	XM_005675382.3	gi|548451310|ref|XP_005675439.1|	PREDICTED: tripartite motif-containing protein 59 isoform X2 [Capra hircus]
novel_mir70	XM_005675120.3	gi|548450318|ref|XP_005675177.1|	PREDICTED: interleukin-1 receptor accessory protein isoform X3 [Capra hircus]
novel_mir70	NM_001285679.1	gi|57164165|ref|NP_001009479.1|	C-type natriuretic peptide precursor [Ovis aries]
novel_mir70	XM_005676410.3	gi|426221406|ref|XP_004004901.1|	PREDICTED: neuropilin-2 isoform X4 [Ovis aries]
novel_mir70	XM_005674789.3	gi|426217287|ref|XP_004002885.1|	PREDICTED: cell adhesion molecule 2 isoform X2 [Ovis aries]
novel_mir70	XM_005675805.3	gi|548452903|ref|XP_005675862.1|	PREDICTED: E3 ubiquitin-protein ligase HERC2 [Capra hircus]
novel_mir70	NM_001285600.1	gi|550821887|ref|NP_001272529.1|	probable dimethyladenosine transferase [Capra hircus]
novel_mir70	NM_001285723.1	gi|550822040|ref|NP_001272652.1|	C-X-C chemokine receptor type 3 [Capra hircus]
novel_mir70	XM_005675490.2	gi|556722501|ref|XP_005957085.1|	PREDICTED: G protein-coupled receptor kinase 7 [Pantholops hodgsonii]
novel_mir70	XM_005676753.3	gi|548455295|ref|XP_005676806.1|	PREDICTED: trans-2-enoyl-CoA reductase, mitochondrial isoform X1 [Capra hircus]
novel_mir70	XM_005675263.3	gi|926683550|ref|XP_005675320.2|	PREDICTED: translation initiation factor eIF-2B subunit epsilon [Capra hircus]
novel_mir70	NM_001291697.1	gi|618857499|ref|NP_001278626.1|	antizyme inhibitor 1 isoform 1 [Capra hircus]
novel_mir70	XM_005675162.2	gi|725565840|ref|XP_003927037.2|	PREDICTED: dnaJ homolog subfamily B member 11 [Saimiri boliviensis boliviensis]
novel_mir70	NR_129562.1	-	-
novel_mir70	XM_005676544.3	gi|528759744|gb|EPY79403.1|	mitochondrial chaperone BCS1 isoform 2 [Camelus ferus]
novel_mir70	NM_001287564.1	gi|566559849|ref|NP_001274493.1|	bone morphogenetic protein 2 precursor [Capra hircus]
novel_mir70	NM_001291299.1	gi|604723343|ref|NP_001278227.1|	retrotransposon-derived protein PEG10 isoform 4 [Capra hircus]
novel_mir70	NM_001314231.1	gi|936976543|ref|NP_001301160.1|	myocyte enhancer factor 2A [Capra hircus]
novel_mir70	XM_005676716.3	gi|795370571|ref|XP_011935105.1|	PREDICTED: KH domain-containing, RNA-binding, signal transduction-associated protein 1 [Cercocebus atys]
novel_mir70	NM_001285775.1	gi|550822128|ref|NP_001272704.1|	beta-1,4-galactosyltransferase 1 [Capra hircus]
novel_mir70	NM_001314303.1	gi|152941104|gb|ABS44989.1|	heat shock 70kDa protein 1A [Bos taurus]
novel_mir70	NM_001285748.1	gi|550821899|ref|NP_001272677.1|	serine/threonine-protein kinase mTOR [Capra hircus]
novel_mir70	NM_001285617.1	gi|741961902|ref|XP_010814000.1|	PREDICTED: lactoperoxidase isoform X2 [Bos taurus]
novel_mir70	XM_005674733.3	gi|594079270|ref|XP_006063313.1|	PREDICTED: LOW QUALITY PROTEIN: GA-binding protein alpha chain [Bubalus bubalis]
novel_mir70	NM_001291300.1	gi|604723343|ref|NP_001278227.1|	retrotransposon-derived protein PEG10 isoform 4 [Capra hircus]
novel_mir70	NM_001291298.1	gi|604723343|ref|NP_001278227.1|	retrotransposon-derived protein PEG10 isoform 4 [Capra hircus]
novel_mir70	XM_005675882.2	gi|548453064|ref|XP_005675939.1|	PREDICTED: zinc finger protein 804A [Capra hircus]
novel_mir70	XM_005675709.3	gi|556769775|ref|XP_005980088.1|	PREDICTED: collagen alpha-6(VI) chain [Pantholops hodgsonii]
novel_mir70	XM_005675491.2	gi|947316332|ref|XP_014448678.1|	PREDICTED: RING-box protein 2 [Tupaia chinensis]
novel_mir70	NM_001290120.1	gi|119598096|gb|EAW77690.1|	ornithine decarboxylase antizyme 2, isoform CRA_a, partial [Homo sapiens]
novel_mir70	XM_005674926.3	gi|548449656|ref|XP_005674983.1|	PREDICTED: GTP-binding protein 8 isoform X1 [Capra hircus]
novel_mir70	NM_001291297.1	gi|604723343|ref|NP_001278227.1|	retrotransposon-derived protein PEG10 isoform 4 [Capra hircus]
novel_mir70	XM_005675119.3	gi|548450313|ref|XP_005675176.1|	PREDICTED: interleukin-1 receptor accessory protein isoform X1 [Capra hircus]
novel_mir70	NM_001314184.1	gi|936976417|ref|NP_001301113.1|	integrin, alpha V precursor [Capra hircus]
novel_mir70	XM_005675184.3	gi|332214985|ref|XP_003256616.1|	PREDICTED: DNA-directed RNA polymerases I, II, and III subunit RPABC3 isoform X1 [Nomascus leucogenys]
novel_mir70	NM_001314338.1	gi|568214445|ref|NP_001274777.1|	neurogenin-3 [Bos taurus]
novel_mir70	XM_005676412.3	gi|821382043|ref|XP_012387420.1|	PREDICTED: neuropilin-2 isoform X4 [Orcinus orca]
novel_mir70	XM_005675153.3	gi|426217726|ref|XP_004003103.1|	PREDICTED: replication factor C subunit 4 [Ovis aries]
novel_mir70	NM_001285628.1	gi|803313209|ref|XP_012014929.1|	PREDICTED: elongation of very long chain fatty acids protein 5 isoform X2 [Ovis aries musimon]
novel_mir70	NM_001285751.1	gi|550822298|ref|NP_001272680.1|	oxysterols receptor LXR-alpha [Capra hircus]
novel_mir70	XM_005675967.3	gi|620978622|ref|XP_007669414.1|	PREDICTED: cytoplasmic dynein 1 intermediate chain 2 isoform X5 [Ornithorhynchus anatinus]
novel_mir70	NR_129718.1	-	-
novel_mir70	XM_005676052.2	gi|431894851|gb|ELK04644.1|	26S proteasome non-ATPase regulatory subunit 14 [Pteropus alecto]
novel_mir70	XM_005674791.3	gi|545550793|ref|XP_005638805.1|	PREDICTED: cell adhesion molecule 2 isoform X3 [Canis lupus familiaris]
novel_mir70	XM_005676749.3	gi|556723079|ref|XP_005957365.1|	PREDICTED: trans-2-enoyl-CoA reductase, mitochondrial [Pantholops hodgsonii]
novel_mir70	XM_005675654.3	gi|926684296|ref|XP_005675711.2|	PREDICTED: cystatin-B [Capra hircus]
novel_mir70	XM_005675141.3	gi|803276337|ref|XP_011997849.1|	PREDICTED: mannan-binding lectin serine protease 1 isoform X4 [Ovis aries musimon]
novel_mir70	XM_005675526.3	gi|548451607|ref|XP_005675583.1|	PREDICTED: claudin-18 isoform X2 [Capra hircus]
novel_mir70	XM_005675056.2	gi|548449962|ref|XP_005675113.1|	PREDICTED: run domain Beclin-1 interacting and cysteine-rich containing protein isoform X2 [Capra hircus]
novel_mir70	XM_005676315.3	gi|532077215|ref|XP_005324391.1|	PREDICTED: inactive phospholipase C-like protein 1 [Ictidomys tridecemlineatus]
novel_mir70	XM_005675555.3	gi|548451671|ref|XP_005675612.1|	PREDICTED: DNA topoisomerase 2-binding protein 1 isoform X1 [Capra hircus]
novel_mir70	XM_005675377.3	gi|426218026|ref|XP_004003251.1|	PREDICTED: protein phosphatase 1L isoform X1 [Ovis aries]
novel_mir70	NM_001285606.1	gi|550822359|ref|NP_001272535.1|	inhibin alpha chain precursor [Capra hircus]
novel_mir70	NM_001314163.1	gi|803335858|ref|XP_012026029.1|	PREDICTED: pro-cathepsin H isoform X2 [Ovis aries musimon]
novel_mir70	XM_005676229.2	gi|803230344|ref|XP_011975419.1|	PREDICTED: LOW QUALITY PROTEIN: methionine aminopeptidase 1D, mitochondrial [Ovis aries musimon]
novel_mir70	XM_005675968.3	gi|655827954|ref|XP_008256963.1|	PREDICTED: cytoplasmic dynein 1 intermediate chain 2 isoform X5 [Oryctolagus cuniculus]
novel_mir70	NM_001285690.1	gi|550821937|ref|NP_001272619.1|	N-acetylglucosamine-6-sulfatase precursor [Capra hircus]
novel_mir70	NM_001285561.1	gi|550822404|ref|NP_001272490.1|	aralkylamine N-acetyltransferase [Capra hircus]
novel_mir70	NM_001314319.1	gi|594096652|ref|XP_006071586.1|	PREDICTED: NAD-dependent protein deacetylase sirtuin-1 [Bubalus bubalis]
novel_mir70	XM_005674895.3	gi|965913702|ref|XP_012045086.2|	PREDICTED: intraflagellar transport protein 57 homolog isoform X1 [Ovis aries]
novel_mir70	XM_005676127.3	gi|548453781|ref|XP_005676184.1|	PREDICTED: signal transducing adapter molecule 2 [Capra hircus]
novel_mir70	XM_005676518.3	gi|548454809|ref|XP_005676575.1|	PREDICTED: E3 ubiquitin-protein ligase MARCH4 [Capra hircus]
novel_mir70	XM_005676246.3	gi|548454255|ref|XP_005676303.1|	PREDICTED: ATP-dependent RNA helicase DDX18 [Capra hircus]
novel_mir70	XM_005676173.3	gi|281353901|gb|EFB29485.1|	hypothetical protein PANDA_012344, partial [Ailuropoda melanoleuca]
novel_mir70	NM_001285607.1	gi|550822336|ref|NP_001272536.1|	lipoprotein lipase precursor [Capra hircus]
novel_mir70	XM_005675095.3	gi|803272330|ref|XP_011995864.1|	PREDICTED: xyloside xylosyltransferase 1 [Ovis aries musimon]
novel_mir70	NM_001285639.1	gi|426341433|ref|XP_004036041.1|	PREDICTED: 40S ribosomal protein S18-like isoform 2 [Gorilla gorilla gorilla]
novel_mir70	XM_005675114.3	gi|471366173|ref|XP_004373622.1|	PREDICTED: fibroblast growth factor 12 isoform X1 [Trichechus manatus latirostris]
novel_mir70	XM_005675970.3	gi|655827957|ref|XP_008256964.1|	PREDICTED: cytoplasmic dynein 1 intermediate chain 2 isoform X6 [Oryctolagus cuniculus]
novel_mir70	NM_001285702.1	gi|167583540|ref|NP_001107978.1|	tumor necrosis factor ligand superfamily member 13B [Bos taurus]
novel_mir70	XM_005675067.2	gi|548450018|ref|XP_005675124.1|	PREDICTED: E3 ubiquitin-protein ligase RNF168 [Capra hircus]
novel_mir70	NM_001285646.1	gi|550821865|ref|NP_001272575.1|	bone morphogenetic protein 4 precursor [Capra hircus]
novel_mir70	XM_005675936.3	gi|431894926|gb|ELK04719.1|	ATP synthase lipid-binding protein, mitochondrial [Pteropus alecto]
novel_mir70	XM_005676547.3	gi|548454869|ref|XP_005676604.1|	PREDICTED: E3 ubiquitin-protein ligase RNF25 isoform X3 [Capra hircus]
novel_mir70	XM_005676261.3	gi|548454286|ref|XP_005676318.1|	PREDICTED: transmembrane protein 185B [Capra hircus]
novel_mir70	NM_001287041.1	gi|559098395|ref|NP_001273971.1|	insulin-like growth factor II isoform 3 [Capra hircus]
novel_mir70	NM_001285686.1	gi|550822397|ref|NP_001272615.1|	toll-like receptor 9 precursor [Capra hircus]
novel_mir70	XM_005675028.3	gi|548449861|ref|XP_005675085.1|	PREDICTED: poly [ADP-ribose] polymerase 9 isoform X2 [Capra hircus]
novel_mir70	XM_005675418.3	gi|548451389|ref|XP_005675475.1|	PREDICTED: rho guanine nucleotide exchange factor 26 [Capra hircus]
chi-miR-155-5p	XR_001917195.1	gi|946632501|ref|XP_006181307.2|	PREDICTED: AP-4 complex subunit mu-1 [Camelus ferus]
chi-miR-155-5p	XM_018050124.1	gi|926698504|ref|XP_013821175.1|	PREDICTED: gem-associated protein 5 isoform X3 [Capra hircus]
chi-miR-155-5p	XR_001919204.1	-	-
chi-miR-155-5p	XM_018064605.1	gi|803235629|ref|XP_011977940.1|	PREDICTED: chromodomain-helicase-DNA-binding protein 3 isoform X8 [Ovis aries musimon]
chi-miR-155-5p	XM_018053374.1	gi|970702441|ref|XP_015102379.1|	PREDICTED: nesprin-1 isoform X3 [Vicugna pacos]
chi-miR-155-5p	XM_018060318.1	gi|926685554|ref|XP_013826785.1|	PREDICTED: protein N-lysine methyltransferase METTL21A [Capra hircus]
chi-miR-155-5p	XM_018064412.1	gi|545512189|ref|XP_005625007.1|	PREDICTED: max-binding protein MNT [Canis lupus familiaris]
chi-miR-155-5p	XM_018062978.1	gi|742092434|ref|XP_010832140.1|	PREDICTED: zinc finger protein 729-like [Bison bison bison]
chi-miR-155-5p	XM_013976222.2	gi|965896812|ref|XP_014945081.1|	PREDICTED: putative bifunctional UDP-N-acetylglucosamine transferase and deubiquitinase ALG13 isoform X9 [Ovis aries musimon]
chi-miR-155-5p	XR_001918488.1	gi|803252189|ref|XP_011986036.1|	PREDICTED: protein dopey-2 isoform X1 [Ovis aries musimon]
chi-miR-155-5p	XR_001917585.1	gi|742093151|ref|XP_010832307.1|	PREDICTED: uncharacterized protein LOC104984329, partial [Bison bison bison]
chi-miR-155-5p	XM_018060830.1	gi|926711680|ref|XP_013825796.1|	PREDICTED: calmodulin-regulated spectrin-associated protein 2 [Capra hircus]
chi-miR-155-5p	XM_005698825.3	gi|426256390|ref|XP_004021823.1|	PREDICTED: transcription factor IIIB 50 kDa subunit [Ovis aries]
chi-miR-155-5p	XM_018060678.1	gi|545555917|ref|XP_005640613.1|	PREDICTED: neurobeachin-like protein 1 isoform X1 [Canis lupus familiaris]
chi-miR-155-5p	XM_018049727.1	gi|926694455|ref|XP_013820243.1|	PREDICTED: WD repeat-containing protein 1 [Capra hircus]
chi-miR-155-5p	XM_005685180.3	gi|548481195|ref|XP_005685237.1|	PREDICTED: poly [ADP-ribose] polymerase 6 isoform X4 [Capra hircus]
chi-miR-155-5p	XM_018065785.1	gi|7110601|ref|NP_034405.1|	glial cell line-derived neurotrophic factor isoform 1 [Mus musculus]
chi-miR-155-5p	XM_005677633.3	gi|554567552|ref|XP_005878054.1|	PREDICTED: CDC42 small effector protein 1 [Myotis brandtii]
chi-miR-155-5p	XM_005697841.3	gi|548520981|ref|XP_005697897.1|	PREDICTED: DNA replication licensing factor MCM7 isoform X1 [Capra hircus]
chi-miR-155-5p	XM_018065040.1	gi|155372199|ref|NP_001094710.1|	metaxin-2 [Bos taurus]
chi-miR-155-5p	XM_018039240.1	gi|426250269|ref|XP_004018860.1|	PREDICTED: gastricsin isoform X1 [Ovis aries]
chi-miR-155-5p	XM_018056191.1	gi|926705456|ref|XP_013823555.1|	PREDICTED: protein phosphatase 1 regulatory subunit 26 [Capra hircus]
chi-miR-155-5p	XM_013963014.2	gi|556733318|ref|XP_005962308.1|	PREDICTED: zinc finger and SCAN domain-containing protein 20 [Pantholops hodgsonii]
chi-miR-155-5p	XM_018063007.1	gi|755758875|ref|XP_011283584.1|	PREDICTED: nebulin isoform X17 [Felis catus]
chi-miR-155-5p	XM_018054011.1	gi|742153525|ref|XP_010845115.1|	PREDICTED: pecanex-like protein 1, partial [Bison bison bison]
chi-miR-155-5p	XM_018058120.1	gi|46249914|gb|AAH68573.1|	PHC2 protein, partial [Homo sapiens]
chi-miR-155-5p	XM_018045418.1	gi|593755486|ref|XP_007116600.1|	PREDICTED: DEP domain-containing protein 1A isoform X1 [Physeter catodon]
chi-miR-155-5p	NR_129604.1	-	-
chi-miR-155-5p	XM_018061362.1	gi|556718971|ref|XP_005955375.1|	PREDICTED: N-lysine methyltransferase SETD8 [Pantholops hodgsonii]
chi-miR-155-5p	XM_018056925.1	gi|677297468|gb|KFP79896.1|	BTB/POZ domain-containing protein 3, partial [Acanthisitta chloris]
chi-miR-155-5p	XM_018043246.1	gi|926727633|ref|XP_013831515.1|	PREDICTED: LOW QUALITY PROTEIN: liprin-alpha-1 [Capra hircus]
chi-miR-155-5p	XM_005678579.3	gi|548461082|ref|XP_005678635.1|	PREDICTED: type III endosome membrane protein TEMP [Capra hircus]
chi-miR-155-5p	XM_018065975.1	gi|548513907|ref|XP_005695364.1|	PREDICTED: cation channel sperm-associated protein 2 [Capra hircus]
chi-miR-155-5p	XM_018049425.1	gi|803302335|ref|XP_012009674.1|	PREDICTED: NF-X1-type zinc finger protein NFXL1 isoform X1 [Ovis aries musimon]
chi-miR-155-5p	XM_018060285.1	gi|926711221|ref|XP_005690678.2|	PREDICTED: thiamine transporter 1 [Capra hircus]
chi-miR-155-5p	XM_018043898.1	gi|803281572|ref|XP_012000492.1|	PREDICTED: male-specific lethal 3 homolog isoform X3 [Ovis aries musimon]
chi-miR-155-5p	XM_018061936.1	gi|548502803|ref|XP_005692025.1|	PREDICTED: ubiquitin carboxyl-terminal hydrolase CYLD isoform X1 [Capra hircus]
chi-miR-155-5p	XM_005688449.2	gi|633267620|gb|AHZ46498.1|	beta-defensin 121 [Capra hircus]
chi-miR-155-5p	XM_005700754.3	gi|548531265|ref|XP_005700811.1|	PREDICTED: WD repeat domain phosphoinositide-interacting protein 4 isoform X2 [Capra hircus]
chi-miR-155-5p	XM_013968306.2	gi|926682747|ref|XP_013823760.1|	PREDICTED: roundabout homolog 1 isoform X2 [Capra hircus]
chi-miR-155-5p	XM_018057948.1	gi|803265634|ref|XP_011992551.1|	PREDICTED: phosphorylated CTD-interacting factor 1 isoform X2 [Ovis aries musimon]
chi-miR-155-5p	XM_018065992.1	gi|965835548|ref|XP_014962425.1|	PREDICTED: zinc finger protein 592 isoform X1 [Ovis aries musimon]
chi-miR-155-5p	XM_013966067.2	gi|550822336|ref|NP_001272536.1|	lipoprotein lipase precursor [Capra hircus]
chi-miR-155-5p	XM_018051936.1	gi|548476403|ref|XP_005683703.1|	PREDICTED: zinc finger protein basonuclin-2 isoform X5 [Capra hircus]
chi-miR-155-5p	XM_018056649.1	gi|602708091|ref|XP_007464311.1|	PREDICTED: LOW QUALITY PROTEIN: neurobeachin [Lipotes vexillifer]
chi-miR-155-5p	XM_018045634.1	gi|426251260|ref|XP_004019343.1|	PREDICTED: olfactory receptor 2H1-like [Ovis aries]
chi-miR-155-5p	XM_018061460.1	gi|803171766|ref|XP_011953017.1|	PREDICTED: zinc finger protein 268 isoform X4 [Ovis aries]
chi-miR-155-5p	XM_018050172.1	gi|803216821|ref|XP_011968770.1|	PREDICTED: peroxisome proliferator-activated receptor gamma coactivator 1-beta isoform X3 [Ovis aries musimon]
chi-miR-155-5p	XM_018065501.1	gi|528998232|ref|XP_005221614.1|	PREDICTED: 5'-AMP-activated protein kinase catalytic subunit alpha-1 isoform X1 [Bos taurus]
chi-miR-155-5p	XM_018066929.1	gi|880864385|ref|XP_012965837.1|	PREDICTED: actin-related protein 2/3 complex subunit 4 [Mesocricetus auratus]
chi-miR-155-5p	XM_005680954.2	gi|612052087|ref|XP_007503719.1|	PREDICTED: inhibitor of growth protein 4 isoform X3 [Monodelphis domestica]
chi-miR-155-5p	XM_018043749.1	gi|926728700|ref|XP_013831874.1|	PREDICTED: acidic repeat-containing protein [Capra hircus]
chi-miR-155-5p	XM_005687566.3	gi|965884474|ref|XP_012010163.2|	PREDICTED: spindle and kinetochore-associated protein 3 isoform X2 [Ovis aries musimon]
chi-miR-155-5p	XM_018048398.1	gi|926692589|ref|XP_013819620.1|	PREDICTED: C2 domain-containing protein 5 isoform X1 [Capra hircus]
chi-miR-155-5p	XR_001918375.1	gi|803005719|ref|XP_011958960.1|	PREDICTED: protein asteroid homolog 1 isoform X3 [Ovis aries]
chi-miR-155-5p	XM_005686659.2	gi|803212184|ref|XP_011966506.1|	PREDICTED: DNA-directed RNA polymerase I subunit RPA2 [Ovis aries musimon]
chi-miR-155-5p	XM_018038742.1	gi|803221890|ref|XP_011971242.1|	PREDICTED: ataxin-1-like isoform X1 [Ovis aries musimon]
chi-miR-155-5p	XR_001918834.1	gi|548486575|ref|XP_005686998.1|	PREDICTED: DNA (cytosine-5)-methyltransferase 3A [Capra hircus]
chi-miR-155-5p	XM_018060143.1	gi|926710845|ref|XP_013825513.1|	PREDICTED: LOW QUALITY PROTEIN: plasma membrane calcium-transporting ATPase 4-like [Capra hircus]
chi-miR-155-5p	XM_018062484.1	gi|926714593|ref|XP_013826799.1|	PREDICTED: LOW QUALITY PROTEIN: hormone-sensitive lipase [Capra hircus]
chi-miR-155-5p	XM_018060311.1	gi|926685554|ref|XP_013826785.1|	PREDICTED: protein N-lysine methyltransferase METTL21A [Capra hircus]
chi-miR-155-5p	XM_018063723.1	gi|926717964|ref|XP_013828039.1|	PREDICTED: alpha-1,6-mannosylglycoprotein 6-beta-N-acetylglucosaminyltransferase B isoform X2 [Capra hircus]
chi-miR-155-5p	XM_018061618.1	gi|594093741|ref|XP_006070185.1|	PREDICTED: tripartite motif-containing protein 2 isoform X2 [Bubalus bubalis]
chi-miR-155-5p	XM_018044944.1	gi|548529434|ref|XP_005700334.1|	PREDICTED: zinc finger CCHC domain-containing protein 12 [Capra hircus]
chi-miR-155-5p	XM_018045237.1	gi|556756037|ref|XP_005973371.1|	PREDICTED: probable RuBisCO transcriptional regulator-like [Pantholops hodgsonii]
chi-miR-155-5p	XM_018064198.1	gi|426237078|ref|XP_004012488.1|	PREDICTED: probable ATP-dependent RNA helicase DDX52 [Ovis aries]
chi-miR-155-5p	XM_005689899.3	gi|556773980|ref|XP_005982134.1|	PREDICTED: ubiquilin-3-like [Pantholops hodgsonii]
chi-miR-155-5p	XM_005698302.3	gi|548522584|ref|XP_005698359.1|	PREDICTED: protrudin isoform X1 [Capra hircus]
chi-miR-155-5p	XM_005698544.3	gi|926725326|ref|XP_005698601.2|	PREDICTED: phosphatidylinositide phosphatase SAC2 [Capra hircus]
chi-miR-155-5p	XM_018067107.1	gi|928167148|ref|XP_005634332.2|	PREDICTED: uncharacterized protein LOC485606 [Canis lupus familiaris]
chi-miR-155-5p	XM_018050742.1	gi|9957544|gb|AAG09407.1|AF179995_1	septin 2, partial [Homo sapiens]
chi-miR-155-5p	XM_013969565.2	gi|926709602|ref|XP_013825019.1|	PREDICTED: transmembrane protease serine 13 isoform X1 [Capra hircus]
chi-miR-155-5p	XM_018049424.1	gi|803302335|ref|XP_012009674.1|	PREDICTED: NF-X1-type zinc finger protein NFXL1 isoform X1 [Ovis aries musimon]
chi-miR-155-5p	XM_018049423.1	gi|803302335|ref|XP_012009674.1|	PREDICTED: NF-X1-type zinc finger protein NFXL1 isoform X1 [Ovis aries musimon]
chi-miR-155-5p	XM_018066270.1	gi|926719290|ref|XP_013828510.1|	PREDICTED: S phase cyclin A-associated protein in the endoplasmic reticulum isoform X1 [Capra hircus]
chi-miR-155-5p	XM_018066525.1	gi|676280790|gb|KFO34593.1|	DET1 like protein [Fukomys damarensis]
chi-miR-155-5p	XM_018056387.1	gi|926706177|ref|XP_013823808.1|	PREDICTED: propionyl-CoA carboxylase alpha chain, mitochondrial [Capra hircus]
chi-miR-155-5p	XM_005680985.3	gi|115496822|ref|NP_001069840.1|	G1/S-specific cyclin-D2 [Bos taurus]
chi-miR-155-5p	XM_018061592.1	gi|926712043|ref|XP_005691236.2|	PREDICTED: SH3 domain-containing protein 19 [Capra hircus]
chi-miR-155-5p	XM_013964542.2	gi|926693689|ref|XP_013819996.1|	PREDICTED: protein FAM13A isoform X4 [Capra hircus]
chi-miR-155-5p	XM_005681585.3	gi|926693934|ref|XP_005681642.2|	PREDICTED: NF-X1-type zinc finger protein NFXL1 [Capra hircus]
chi-miR-155-5p	XR_001297446.2	gi|672569346|gb|KFH08892.1|	chloride transporter, chloride channel (ClC) family protein [Toxoplasma gondii MAS]
chi-miR-155-5p	XM_013962442.2	gi|926687507|ref|XP_013817896.1|	PREDICTED: regulation of nuclear pre-mRNA domain-containing protein 2 [Capra hircus]
chi-miR-155-5p	XM_013976958.2	gi|942073010|ref|XP_014335668.1|	PREDICTED: LOW QUALITY PROTEIN: olfactory receptor 2W1-like [Bos mutus]
chi-miR-155-5p	XM_018061778.1	gi|803258341|ref|XP_011988997.1|	PREDICTED: membrane-bound transcription factor site-1 protease isoform X2 [Ovis aries musimon]
chi-miR-155-5p	XM_018040347.1	gi|926683102|ref|XP_013818131.1|	PREDICTED: zinc finger and BTB domain-containing protein 20 [Capra hircus]
chi-miR-155-5p	XR_001296390.2	gi|556778451|ref|XP_005984298.1|	PREDICTED: heme-binding protein 1 [Pantholops hodgsonii]
chi-miR-155-5p	XM_013965761.2	gi|926698620|ref|XP_013821215.1|	PREDICTED: acyl-coenzyme A thioesterase 12 [Capra hircus]
chi-miR-155-5p	XM_018047426.1	gi|194209620|ref|XP_001493553.2|	PREDICTED: cyclin-dependent kinase 6 isoform X1 [Equus caballus]
chi-miR-155-5p	XM_018060772.1	gi|548499581|ref|XP_005691088.1|	PREDICTED: SERTA domain-containing protein 4 [Capra hircus]
chi-miR-155-5p	XM_018043198.1	gi|548528078|ref|XP_005700014.1|	PREDICTED: histone-lysine N-methyltransferase SUV420H1 [Capra hircus]
chi-miR-155-5p	XM_018065614.1	gi|744595099|ref|XP_010988562.1|	PREDICTED: semaphorin-5A [Camelus dromedarius]
chi-miR-155-5p	XM_005684181.3	gi|426219819|ref|XP_004004115.1|	PREDICTED: serine palmitoyltransferase 1 [Ovis aries]
chi-miR-155-5p	XM_005674988.3	gi|548449781|ref|XP_005675045.1|	PREDICTED: NADH dehydrogenase [ubiquinone] 1 beta subcomplex subunit 4 [Capra hircus]
chi-miR-155-5p	XR_001919645.1	gi|803282151|ref|XP_012000768.1|	PREDICTED: pseudokinase FAM20A isoform X2 [Ovis aries musimon]
chi-miR-155-5p	XM_018041716.1	gi|926725480|ref|XP_013830790.1|	PREDICTED: neuron-specific vesicular protein calcyon [Capra hircus]
chi-miR-155-5p	XM_018057778.1	gi|803219847|ref|XP_011970247.1|	PREDICTED: RNA-binding protein 12 [Ovis aries musimon]
chi-miR-155-5p	XM_013972354.2	gi|926717297|ref|XP_013827808.1|	PREDICTED: hexosaminidase D isoform X2 [Capra hircus]
chi-miR-155-5p	XR_001919423.1	gi|965972333|ref|XP_014955862.1|	PREDICTED: A disintegrin and metalloproteinase with thrombospondin motifs 18 [Ovis aries]
chi-miR-155-5p	XM_018049426.1	gi|803082578|ref|XP_012035314.1|	PREDICTED: NF-X1-type zinc finger protein NFXL1 isoform X2 [Ovis aries]
chi-miR-24-3p	XM_005692149.2	gi|119603558|gb|EAW83152.1|	hCG2025821, isoform CRA_b [Homo sapiens]
chi-miR-24-3p	XM_005694982.3	gi|942053026|ref|XP_005895217.2|	PREDICTED: neugrin [Bos mutus]
chi-miR-24-3p	XM_005691313.3	gi|28461183|ref|NP_786972.1|	guanylate cyclase soluble subunit alpha-1 [Bos taurus]
chi-miR-24-3p	XM_005677089.2	gi|729724127|ref|XP_010579491.1|	PREDICTED: protein FAM78B [Haliaeetus leucocephalus]
chi-miR-24-3p	XM_005680988.3	gi|548468373|ref|XP_005681045.1|	PREDICTED: LOW QUALITY PROTEIN: EF-hand calcium-binding domain-containing protein 4B [Capra hircus]
chi-miR-24-3p	XM_005692471.3	gi|441596856|ref|XP_003262984.2|	PREDICTED: beta-2-syntrophin [Nomascus leucogenys]
chi-miR-24-3p	XM_005690675.3	gi|548498259|ref|XP_005690732.1|	PREDICTED: draxin [Capra hircus]
chi-miR-24-3p	XM_005677775.3	gi|594050084|ref|XP_006049403.1|	PREDICTED: myomegalin-like isoform X8 [Bubalus bubalis]
chi-miR-24-3p	XM_005686803.3	gi|548486291|ref|XP_005686860.1|	PREDICTED: centrosomal protein of 68 kDa isoform X1 [Capra hircus]
chi-miR-24-3p	XM_005682796.3	gi|703556447|gb|AIW39807.1|	NLR family, pyrin domain containing 3 [Capra hircus]
chi-miR-24-3p	XM_005675642.3	gi|742096963|ref|XP_010833216.1|	PREDICTED: NADH dehydrogenase [ubiquinone] flavoprotein 3, mitochondrial isoform X2 [Bison bison bison]
chi-miR-24-3p	XM_005677776.3	gi|594050086|ref|XP_006049404.1|	PREDICTED: myomegalin-like isoform X9 [Bubalus bubalis]
chi-miR-24-3p	XM_005685184.3	gi|115494966|ref|NP_001069424.1|	Bardet-Biedl syndrome 4 protein homolog [Bos taurus]
chi-miR-24-3p	XM_005674982.3	gi|556752667|ref|XP_005971724.1|	PREDICTED: glycogen synthase kinase-3 beta isoform X1 [Pantholops hodgsonii]
chi-miR-24-3p	XM_005676775.3	gi|548455343|ref|XP_005676828.1|	PREDICTED: phosphatase and actin regulator 4 isoform X1 [Capra hircus]
chi-miR-24-3p	XM_005683082.3	gi|47115688|sp|Q7M303.1|FGF1_SHEEP	RecName: Full=Fibroblast growth factor 1; Short=FGF-1; AltName: Full=Acidic fibroblast growth factor; Short=aFGF; AltName: Full=Heparin-binding growth factor 1; Short=HBGF-1; Flags: Precursor
chi-miR-24-3p	XM_005691159.3	gi|548499847|ref|XP_005691216.1|	PREDICTED: pleiotropic regulator 1 isoform X1 [Capra hircus]
chi-miR-24-3p	XM_005688782.3	gi|548492063|ref|XP_005688839.1|	PREDICTED: solute carrier family 52, riboflavin transporter, member 2 [Capra hircus]
chi-miR-24-3p	XM_005679474.3	gi|926690647|ref|XP_005679531.2|	PREDICTED: carboxypeptidase A4 [Capra hircus]
chi-miR-24-3p	XM_005685488.3	gi|440911675|gb|ELR61316.1|	hypothetical protein M91_12753, partial [Bos mutus]
chi-miR-24-3p	XM_005681894.3	gi|548471012|ref|XP_005681951.1|	PREDICTED: cytokine-like protein 1 [Capra hircus]
chi-miR-24-3p	XM_005675523.3	gi|548451601|ref|XP_005675580.1|	PREDICTED: zinc finger protein DZIP1L isoform X2 [Capra hircus]
chi-miR-24-3p	XM_005688298.2	gi|296475007|tpg|DAA17122.1|	TPA: ATP synthase, H+ transporting, mitochondrial F1 complex, epsilon subunit-like [Bos taurus]
chi-miR-24-3p	XM_005693942.3	gi|548509437|ref|XP_005693999.1|	PREDICTED: coiled-coil domain-containing protein 103 isoform X1 [Capra hircus]
chi-miR-24-3p	XM_005693844.3	gi|354721184|ref|NP_001238968.1|	ras-related protein Rab-5C isoform b [Homo sapiens]
chi-miR-24-3p	XM_005678674.3	gi|548461499|ref|XP_005678731.1|	PREDICTED: probable U3 small nucleolar RNA-associated protein 11 [Capra hircus]
chi-miR-24-3p	XM_005675264.3	gi|926683558|ref|XP_005675321.2|	PREDICTED: MAP6 domain-containing protein 1 [Capra hircus]
chi-miR-24-3p	XM_005684324.3	gi|594075021|ref|XP_006061295.1|	PREDICTED: delta-aminolevulinic acid dehydratase isoform X1 [Bubalus bubalis]
chi-miR-24-3p	XM_005675655.3	gi|929525366|gb|ALF07229.1|	1-acylglycerol-3-phosphate O-acyltransferase 3 [Delphinus capensis]
chi-miR-24-3p	NM_001285630.1	gi|550822232|ref|NP_001272559.1|	alpha 1 acid glycoprotein precursor [Capra hircus]
chi-miR-24-3p	XM_005688329.2	gi|548490453|ref|XP_005688386.1|	PREDICTED: double-strand-break repair protein rad21-like protein 1 [Capra hircus]
chi-miR-24-3p	XM_005691329.3	gi|958766200|ref|XP_014716599.1|	PREDICTED: golgin subfamily A member 3 isoform X2 [Equus asinus]
chi-miR-24-3p	XM_005695137.3	gi|743719591|ref|XP_010953553.1|	PREDICTED: cytochrome P450 1A1 [Camelus bactrianus]
chi-miR-24-3p	XM_005683084.3	gi|47115688|sp|Q7M303.1|FGF1_SHEEP	RecName: Full=Fibroblast growth factor 1; Short=FGF-1; AltName: Full=Acidic fibroblast growth factor; Short=aFGF; AltName: Full=Heparin-binding growth factor 1; Short=HBGF-1; Flags: Precursor
chi-miR-24-3p	XM_005676179.3	gi|426221141|ref|XP_004004769.1|	PREDICTED: rho GTPase-activating protein 15 isoform X1 [Ovis aries]
chi-miR-24-3p	XM_005688374.3	gi|548490692|ref|XP_005688431.1|	PREDICTED: GDP-fucose protein O-fucosyltransferase 1 [Capra hircus]
chi-miR-24-3p	XM_005687485.3	gi|548488158|ref|XP_005687542.1|	PREDICTED: NHL repeat-containing protein 3 [Capra hircus]
chi-miR-24-3p	XM_005694041.2	gi|548509825|ref|XP_005694098.1|	PREDICTED: tRNA-dihydrouridine(16/17) synthase [NAD(P)(+)]-like isoform X1 [Capra hircus]
chi-miR-24-3p	XM_005675807.3	gi|466043998|ref|XP_004276936.1|	PREDICTED: magnesium transporter NIPA2 isoform X1 [Orcinus orca]
chi-miR-24-3p	NM_001285768.1	gi|550822283|ref|NP_001272697.1|	keratin associated protein 12.1 [Capra hircus]
chi-miR-24-3p	XM_005694042.3	gi|548509827|ref|XP_005694099.1|	PREDICTED: tRNA-dihydrouridine(16/17) synthase [NAD(P)(+)]-like isoform X2 [Capra hircus]
chi-miR-24-3p	XM_005684006.3	gi|562821651|ref|XP_006140727.1|	PREDICTED: charged multivesicular body protein 7 [Tupaia chinensis]
chi-miR-24-3p	XM_005685183.3	gi|548481210|ref|XP_005685240.1|	PREDICTED: Bardet-Biedl syndrome 4 protein isoform X1 [Capra hircus]
chi-miR-24-3p	XM_005694942.3	gi|548512832|ref|XP_005694999.1|	PREDICTED: interferon-stimulated gene 20 kDa protein [Capra hircus]
chi-miR-24-3p	XM_005685236.3	gi|926701852|ref|XP_013822319.1|	PREDICTED: thiamine-triphosphatase isoform X2 [Capra hircus]
chi-miR-24-3p	XM_005675810.3	gi|466043998|ref|XP_004276936.1|	PREDICTED: magnesium transporter NIPA2 isoform X1 [Orcinus orca]
chi-miR-24-3p	XM_005693406.2	gi|440896487|gb|ELR48404.1|	hypothetical protein M91_06355, partial [Bos mutus]
chi-miR-24-3p	XM_005691312.2	gi|28461183|ref|NP_786972.1|	guanylate cyclase soluble subunit alpha-1 [Bos taurus]
chi-miR-24-3p	XM_005681535.2	gi|548470185|ref|XP_005681592.1|	PREDICTED: neuronal acetylcholine receptor subunit alpha-9 [Capra hircus]
chi-miR-24-3p	XM_005675809.3	gi|466043998|ref|XP_004276936.1|	PREDICTED: magnesium transporter NIPA2 isoform X1 [Orcinus orca]
chi-miR-24-3p	XM_005692926.2	gi|556762468|ref|XP_005976531.1|	PREDICTED: cationic amino acid transporter 3-like [Pantholops hodgsonii]
chi-miR-24-3p	XM_005687646.3	gi|548488655|ref|XP_005687703.1|	PREDICTED: kelch-like protein 1 isoform X1 [Capra hircus]
chi-miR-24-3p	XM_005691074.2	gi|548499672|ref|XP_005691131.1|	PREDICTED: PRAME family member 12-like [Capra hircus]
chi-miR-24-3p	XM_005682380.3	gi|548472519|ref|XP_005682437.1|	PREDICTED: transmembrane protein 205 [Capra hircus]
chi-miR-24-3p	XM_005692150.3	gi|548503620|ref|XP_005692207.1|	PREDICTED: enkurin domain-containing protein 1 isoform X1 [Capra hircus]
chi-miR-24-3p	XM_005691967.3	gi|548502801|ref|XP_005692024.1|	PREDICTED: sorting nexin-20 [Capra hircus]
chi-miR-24-3p	XM_005691578.3	gi|803214839|ref|XP_011967792.1|	PREDICTED: uncharacterized protein C12orf43 homolog isoform X2 [Ovis aries musimon]
chi-miR-24-3p	XM_005677953.3	gi|548458751|ref|XP_005678010.1|	PREDICTED: amphoterin-induced protein 1 [Capra hircus]
chi-miR-24-3p	XM_005694924.3	gi|594059373|ref|XP_006053825.1|	PREDICTED: ceramide synthase 3 [Bubalus bubalis]
chi-miR-24-3p	XM_005680000.3	gi|548465450|ref|XP_005680057.1|	PREDICTED: tastin [Capra hircus]
chi-miR-24-3p	XM_005692117.3	gi|548503449|ref|XP_005692174.1|	PREDICTED: carboxylesterase 4A isoform X2 [Capra hircus]
chi-miR-24-3p	XM_005688070.3	gi|548489855|ref|XP_005688127.1|	PREDICTED: double zinc ribbon and ankyrin repeat-containing protein 1 isoform X2 [Capra hircus]
chi-miR-24-3p	XM_005688283.3	gi|466070878|ref|XP_004282386.1|	PREDICTED: neurotensin receptor type 1 [Orcinus orca]
chi-miR-24-3p	XM_005680281.3	gi|548466030|ref|XP_005680338.1|	PREDICTED: kinesin heavy chain isoform 5A isoform X2 [Capra hircus]
chi-miR-24-3p	XM_005691577.3	gi|803214835|ref|XP_011967791.1|	PREDICTED: uncharacterized protein C12orf43 homolog isoform X1 [Ovis aries musimon]
chi-miR-24-3p	XM_005685526.3	gi|548482403|ref|XP_005685583.1|	PREDICTED: cytosolic phospholipase A2 zeta [Capra hircus]
chi-miR-24-3p	XM_005691160.3	gi|426246923|ref|XP_004017236.1|	PREDICTED: pleiotropic regulator 1 isoform X2 [Ovis aries]
chi-miR-24-3p	XM_005692924.3	gi|803338039|ref|XP_012027103.1|	PREDICTED: cationic amino acid transporter 3-like isoform X1 [Ovis aries musimon]
chi-miR-24-3p	XM_005692140.3	gi|1911705|gb|AAB50810.1|	11 beta-hydroxysteroid dehydrogenase type 2 [Ovis aries]
chi-miR-24-3p	XM_005692937.3	gi|965972097|ref|XP_014955844.1|	PREDICTED: cationic amino acid transporter 3-like [Ovis aries]
chi-miR-24-3p	XM_005688776.2	gi|548492044|ref|XP_005688831.1|	PREDICTED: COMM domain-containing protein 5 [Capra hircus]
chi-miR-24-3p	XM_005684381.3	gi|926700069|ref|XP_005684438.2|	PREDICTED: glutamate receptor ionotropic, NMDA 3A [Capra hircus]
chi-miR-24-3p	XM_005689495.3	gi|965977159|ref|XP_014956424.1|	PREDICTED: sodium/potassium-transporting ATPase subunit gamma isoform X2 [Ovis aries]
chi-miR-24-3p	XM_005693983.3	gi|548509603|ref|XP_005694040.1|	PREDICTED: translational activator of cytochrome c oxidase 1 [Capra hircus]
chi-miR-24-3p	XM_005676771.3	gi|548455343|ref|XP_005676828.1|	PREDICTED: phosphatase and actin regulator 4 isoform X1 [Capra hircus]
chi-miR-24-3p	XM_005680940.3	gi|548468275|ref|XP_005680997.1|	PREDICTED: T-cell surface glycoprotein CD4 [Capra hircus]
chi-miR-24-3p	XM_005685238.3	gi|560990316|ref|XP_006217313.1|	PREDICTED: AP-1 complex subunit gamma-like 2 [Vicugna pacos]
chi-miR-24-3p	XM_005694638.3	gi|594102252|ref|XP_006074199.1|	PREDICTED: A disintegrin and metalloproteinase with thrombospondin motifs 6 isoform X1 [Bubalus bubalis]
chi-miR-24-3p	XM_005679459.3	gi|548463903|ref|XP_005679514.1|	PREDICTED: transportin-3 isoform X2 [Capra hircus]
chi-miR-24-3p	XM_005690408.3	gi|548497710|ref|XP_005690465.1|	PREDICTED: uncharacterized protein C1orf186 homolog [Capra hircus]
chi-miR-24-3p	XM_005685187.3	gi|548481210|ref|XP_005685240.1|	PREDICTED: Bardet-Biedl syndrome 4 protein isoform X1 [Capra hircus]
chi-miR-24-3p	XM_005682223.3	gi|548471819|ref|XP_005682280.1|	PREDICTED: N-acetylmuramoyl-L-alanine amidase [Capra hircus]
chi-miR-24-3p	XM_005685346.3	gi|803249366|ref|XP_011984669.1|	PREDICTED: cadherin-24 isoform X1 [Ovis aries musimon]
chi-miR-24-3p	XM_005693612.3	gi|548508337|ref|XP_005693669.1|	PREDICTED: Smith-Magenis syndrome chromosomal region candidate gene 8 protein [Capra hircus]
chi-miR-24-3p	XM_005692151.3	gi|548503625|ref|XP_005692208.1|	PREDICTED: enkurin domain-containing protein 1 isoform X2 [Capra hircus]
chi-miR-24-3p	XM_005683832.3	gi|548477186|ref|XP_005683889.1|	PREDICTED: protein unc-13 homolog B isoform X2 [Capra hircus]
chi-miR-24-3p	XM_005691176.3	gi|4506723|ref|NP_000997.1|	40S ribosomal protein S3a isoform 1 [Homo sapiens]
chi-miR-24-3p	XM_005689869.3	gi|548495610|ref|XP_005689926.1|	PREDICTED: short transient receptor potential channel 2-like [Capra hircus]
chi-miR-24-3p	XM_005692564.3	gi|594033129|ref|XP_006041304.1|	PREDICTED: proline-rich protein 19 isoform X1 [Bubalus bubalis]
chi-miR-24-3p	XM_005682688.3	gi|426229263|ref|XP_004008710.1|	PREDICTED: E3 ubiquitin-protein ligase MARCH3 [Ovis aries]
chi-miR-24-3p	XM_005679323.3	gi|594680275|ref|XP_007187849.1|	PREDICTED: 2-oxoglutarate dehydrogenase, mitochondrial [Balaenoptera acutorostrata scammoni]
chi-miR-24-3p	XM_005688774.2	gi|548492044|ref|XP_005688831.1|	PREDICTED: COMM domain-containing protein 5 [Capra hircus]
chi-miR-24-3p	XM_005693943.3	gi|803308986|ref|XP_012012877.1|	PREDICTED: coiled-coil domain-containing protein 103 isoform X3 [Ovis aries musimon]
chi-miR-24-3p	XM_005682381.3	gi|548472519|ref|XP_005682437.1|	PREDICTED: transmembrane protein 205 [Capra hircus]
chi-miR-24-3p	XM_005684093.2	gi|440899861|gb|ELR51110.1|	C-C motif chemokine 27, partial [Bos mutus]
chi-miR-24-3p	XM_005685212.2	gi|821418817|ref|XP_004283176.2|	PREDICTED: GMP reductase 2 isoform X4 [Orcinus orca]
chi-miR-24-3p	XM_005675808.3	gi|466043998|ref|XP_004276936.1|	PREDICTED: magnesium transporter NIPA2 isoform X1 [Orcinus orca]
chi-miR-24-3p	XM_005692406.3	gi|731510508|ref|XP_003420823.2|	PREDICTED: 26S protease regulatory subunit 6B [Loxodonta africana]
chi-miR-24-3p	XM_005688957.3	gi|548492683|ref|XP_005689014.1|	PREDICTED: EF-hand calcium-binding domain-containing protein 1 isoform X2 [Capra hircus]
chi-miR-24-3p	XM_005677743.3	gi|803310861|ref|XP_012013775.1|	PREDICTED: ankyrin repeat domain-containing protein 35 [Ovis aries musimon]
chi-miR-24-3p	XM_005692148.2	gi|548503610|ref|XP_005692205.1|	PREDICTED: partitioning defective 6 homolog alpha isoform X1 [Capra hircus]
novel_mir237	XM_005675897.3	gi|927210615|ref|XP_005654237.2|	PREDICTED: neurogenic differentiation factor 1 [Sus scrofa]
novel_mir237	NM_001285733.1	gi|594098635|ref|XP_006072474.1|	PREDICTED: myogenin [Bubalus bubalis]
novel_mir237	XM_005676285.3	gi|724945729|ref|XP_010387068.1|	PREDICTED: tomoregulin-2 isoform X1 [Rhinopithecus roxellana]
novel_mir237	XM_005676252.3	gi|594631605|ref|XP_007169332.1|	PREDICTED: acyl-CoA-binding protein [Balaenoptera acutorostrata scammoni]
novel_mir237	XM_005677089.2	gi|729724127|ref|XP_010579491.1|	PREDICTED: protein FAM78B [Haliaeetus leucocephalus]
novel_mir237	XM_005675621.2	gi|548452069|ref|XP_005675678.1|	PREDICTED: lebercilin-like protein [Capra hircus]
novel_mir237	XM_005675256.3	gi|926683495|ref|XP_005675313.2|	PREDICTED: UPF0524 protein C3orf70 homolog [Capra hircus]
novel_mir237	XM_005675536.3	gi|823437424|ref|XP_012423803.1|	PREDICTED: E3 ubiquitin-protein ligase MSL2 isoform X1 [Odobenus rosmarus divergens]
novel_mir237	XM_005674954.3	gi|966925122|ref|XP_014985388.1|	PREDICTED: transmembrane protein 39A isoform X1 [Macaca mulatta]
novel_mir237	NM_001314279.1	gi|936975960|ref|NP_001301208.1|	lutropin-choriogonadotropic hormone receptor precursor [Capra hircus]
novel_mir237	NM_001314259.1	gi|936976310|ref|NP_001301188.1|	paired-like homeodomain 2 [Capra hircus]
novel_mir237	NM_001285574.1	gi|556737864|ref|XP_005964513.1|	PREDICTED: toll-like receptor 4 isoform X1 [Pantholops hodgsonii]
novel_mir237	XM_005674736.2	gi|965913691|ref|XP_014947213.1|	PREDICTED: junctional adhesion molecule B isoform X1 [Ovis aries]
novel_mir237	NM_001286991.1	gi|558757335|ref|NP_001273920.1|	zinc transporter ZIP13 precursor [Capra hircus]
novel_mir237	XM_005676409.3	gi|803025993|ref|XP_011998851.1|	PREDICTED: neuropilin-2 isoform X3 [Ovis aries]
novel_mir237	XM_005676465.3	gi|926685433|ref|XP_005676522.2|	PREDICTED: UPF0565 protein C2orf69 homolog [Capra hircus]
novel_mir237	NM_001285571.1	gi|594068188|ref|XP_006058025.1|	PREDICTED: peptidyl-prolyl cis-trans isomerase FKBP8 isoform X2 [Bubalus bubalis]
novel_mir237	XM_005674756.3	gi|426217241|ref|XP_004002862.1|	PREDICTED: neural cell adhesion molecule 2 isoform X1 [Ovis aries]
novel_mir237	XM_005675966.3	gi|655827942|ref|XP_008256961.1|	PREDICTED: cytoplasmic dynein 1 intermediate chain 2 isoform X3 [Oryctolagus cuniculus]
novel_mir237	XM_005676390.3	gi|548454547|ref|XP_005676447.1|	PREDICTED: cytochrome P450 20A1 [Capra hircus]
novel_mir237	XM_005675493.3	gi|984102365|ref|XP_015342472.1|	PREDICTED: RING-box protein 2 isoform X2 [Marmota marmota marmota]
novel_mir237	XM_005676519.3	gi|965907217|ref|XP_014946010.1|	PREDICTED: SWI/SNF-related matrix-associated actin-dependent regulator of chromatin subfamily A-like protein 1 isoform X4 [Ovis aries musimon]
novel_mir237	XM_005675382.3	gi|548451310|ref|XP_005675439.1|	PREDICTED: tripartite motif-containing protein 59 isoform X2 [Capra hircus]
novel_mir237	XM_005675120.3	gi|548450318|ref|XP_005675177.1|	PREDICTED: interleukin-1 receptor accessory protein isoform X3 [Capra hircus]
novel_mir237	NM_001285679.1	gi|57164165|ref|NP_001009479.1|	C-type natriuretic peptide precursor [Ovis aries]
novel_mir237	XM_005676410.3	gi|426221406|ref|XP_004004901.1|	PREDICTED: neuropilin-2 isoform X4 [Ovis aries]
novel_mir237	XM_005674789.3	gi|426217287|ref|XP_004002885.1|	PREDICTED: cell adhesion molecule 2 isoform X2 [Ovis aries]
novel_mir237	XM_005675805.3	gi|548452903|ref|XP_005675862.1|	PREDICTED: E3 ubiquitin-protein ligase HERC2 [Capra hircus]
novel_mir237	NM_001285600.1	gi|550821887|ref|NP_001272529.1|	probable dimethyladenosine transferase [Capra hircus]
novel_mir237	NM_001285723.1	gi|550822040|ref|NP_001272652.1|	C-X-C chemokine receptor type 3 [Capra hircus]
novel_mir237	XM_005675490.2	gi|556722501|ref|XP_005957085.1|	PREDICTED: G protein-coupled receptor kinase 7 [Pantholops hodgsonii]
novel_mir237	XM_005676753.3	gi|548455295|ref|XP_005676806.1|	PREDICTED: trans-2-enoyl-CoA reductase, mitochondrial isoform X1 [Capra hircus]
novel_mir237	XM_005675263.3	gi|926683550|ref|XP_005675320.2|	PREDICTED: translation initiation factor eIF-2B subunit epsilon [Capra hircus]
novel_mir237	NM_001291697.1	gi|618857499|ref|NP_001278626.1|	antizyme inhibitor 1 isoform 1 [Capra hircus]
novel_mir237	XM_005675162.2	gi|725565840|ref|XP_003927037.2|	PREDICTED: dnaJ homolog subfamily B member 11 [Saimiri boliviensis boliviensis]
novel_mir237	NR_129562.1	-	-
novel_mir237	XM_005676544.3	gi|528759744|gb|EPY79403.1|	mitochondrial chaperone BCS1 isoform 2 [Camelus ferus]
novel_mir237	NM_001287564.1	gi|566559849|ref|NP_001274493.1|	bone morphogenetic protein 2 precursor [Capra hircus]
novel_mir237	NM_001291299.1	gi|604723343|ref|NP_001278227.1|	retrotransposon-derived protein PEG10 isoform 4 [Capra hircus]
novel_mir237	NM_001314231.1	gi|936976543|ref|NP_001301160.1|	myocyte enhancer factor 2A [Capra hircus]
novel_mir237	XM_005676716.3	gi|795370571|ref|XP_011935105.1|	PREDICTED: KH domain-containing, RNA-binding, signal transduction-associated protein 1 [Cercocebus atys]
novel_mir237	NM_001285775.1	gi|550822128|ref|NP_001272704.1|	beta-1,4-galactosyltransferase 1 [Capra hircus]
novel_mir237	NM_001314303.1	gi|152941104|gb|ABS44989.1|	heat shock 70kDa protein 1A [Bos taurus]
novel_mir237	NM_001285748.1	gi|550821899|ref|NP_001272677.1|	serine/threonine-protein kinase mTOR [Capra hircus]
novel_mir237	NM_001285617.1	gi|741961902|ref|XP_010814000.1|	PREDICTED: lactoperoxidase isoform X2 [Bos taurus]
novel_mir237	XM_005674733.3	gi|594079270|ref|XP_006063313.1|	PREDICTED: LOW QUALITY PROTEIN: GA-binding protein alpha chain [Bubalus bubalis]
novel_mir237	NM_001291300.1	gi|604723343|ref|NP_001278227.1|	retrotransposon-derived protein PEG10 isoform 4 [Capra hircus]
novel_mir237	NM_001291298.1	gi|604723343|ref|NP_001278227.1|	retrotransposon-derived protein PEG10 isoform 4 [Capra hircus]
novel_mir237	XM_005675882.2	gi|548453064|ref|XP_005675939.1|	PREDICTED: zinc finger protein 804A [Capra hircus]
novel_mir237	XM_005675709.3	gi|556769775|ref|XP_005980088.1|	PREDICTED: collagen alpha-6(VI) chain [Pantholops hodgsonii]
novel_mir237	XM_005675491.2	gi|947316332|ref|XP_014448678.1|	PREDICTED: RING-box protein 2 [Tupaia chinensis]
novel_mir237	NM_001290120.1	gi|119598096|gb|EAW77690.1|	ornithine decarboxylase antizyme 2, isoform CRA_a, partial [Homo sapiens]
novel_mir237	XM_005674926.3	gi|548449656|ref|XP_005674983.1|	PREDICTED: GTP-binding protein 8 isoform X1 [Capra hircus]
novel_mir237	NM_001291297.1	gi|604723343|ref|NP_001278227.1|	retrotransposon-derived protein PEG10 isoform 4 [Capra hircus]
novel_mir237	XM_005675119.3	gi|548450313|ref|XP_005675176.1|	PREDICTED: interleukin-1 receptor accessory protein isoform X1 [Capra hircus]
novel_mir237	NM_001314184.1	gi|936976417|ref|NP_001301113.1|	integrin, alpha V precursor [Capra hircus]
novel_mir237	XM_005675184.3	gi|332214985|ref|XP_003256616.1|	PREDICTED: DNA-directed RNA polymerases I, II, and III subunit RPABC3 isoform X1 [Nomascus leucogenys]
novel_mir237	NM_001314338.1	gi|568214445|ref|NP_001274777.1|	neurogenin-3 [Bos taurus]
novel_mir237	XM_005676412.3	gi|821382043|ref|XP_012387420.1|	PREDICTED: neuropilin-2 isoform X4 [Orcinus orca]
novel_mir237	XM_005675153.3	gi|426217726|ref|XP_004003103.1|	PREDICTED: replication factor C subunit 4 [Ovis aries]
novel_mir237	NM_001285628.1	gi|803313209|ref|XP_012014929.1|	PREDICTED: elongation of very long chain fatty acids protein 5 isoform X2 [Ovis aries musimon]
novel_mir237	NM_001285751.1	gi|550822298|ref|NP_001272680.1|	oxysterols receptor LXR-alpha [Capra hircus]
novel_mir237	XM_005675967.3	gi|620978622|ref|XP_007669414.1|	PREDICTED: cytoplasmic dynein 1 intermediate chain 2 isoform X5 [Ornithorhynchus anatinus]
novel_mir237	NR_129718.1	-	-
novel_mir237	XM_005676052.2	gi|431894851|gb|ELK04644.1|	26S proteasome non-ATPase regulatory subunit 14 [Pteropus alecto]
novel_mir237	XM_005674791.3	gi|545550793|ref|XP_005638805.1|	PREDICTED: cell adhesion molecule 2 isoform X3 [Canis lupus familiaris]
novel_mir237	XM_005676749.3	gi|556723079|ref|XP_005957365.1|	PREDICTED: trans-2-enoyl-CoA reductase, mitochondrial [Pantholops hodgsonii]
novel_mir237	XM_005675654.3	gi|926684296|ref|XP_005675711.2|	PREDICTED: cystatin-B [Capra hircus]
novel_mir237	XM_005675141.3	gi|803276337|ref|XP_011997849.1|	PREDICTED: mannan-binding lectin serine protease 1 isoform X4 [Ovis aries musimon]
novel_mir237	XM_005675526.3	gi|548451607|ref|XP_005675583.1|	PREDICTED: claudin-18 isoform X2 [Capra hircus]
novel_mir237	XM_005675056.2	gi|548449962|ref|XP_005675113.1|	PREDICTED: run domain Beclin-1 interacting and cysteine-rich containing protein isoform X2 [Capra hircus]
novel_mir237	XM_005676315.3	gi|532077215|ref|XP_005324391.1|	PREDICTED: inactive phospholipase C-like protein 1 [Ictidomys tridecemlineatus]
novel_mir237	XM_005675555.3	gi|548451671|ref|XP_005675612.1|	PREDICTED: DNA topoisomerase 2-binding protein 1 isoform X1 [Capra hircus]
novel_mir237	XM_005675377.3	gi|426218026|ref|XP_004003251.1|	PREDICTED: protein phosphatase 1L isoform X1 [Ovis aries]
novel_mir237	NM_001285606.1	gi|550822359|ref|NP_001272535.1|	inhibin alpha chain precursor [Capra hircus]
novel_mir237	NM_001314163.1	gi|803335858|ref|XP_012026029.1|	PREDICTED: pro-cathepsin H isoform X2 [Ovis aries musimon]
novel_mir237	XM_005676229.2	gi|803230344|ref|XP_011975419.1|	PREDICTED: LOW QUALITY PROTEIN: methionine aminopeptidase 1D, mitochondrial [Ovis aries musimon]
novel_mir237	XM_005675968.3	gi|655827954|ref|XP_008256963.1|	PREDICTED: cytoplasmic dynein 1 intermediate chain 2 isoform X5 [Oryctolagus cuniculus]
novel_mir237	NM_001285690.1	gi|550821937|ref|NP_001272619.1|	N-acetylglucosamine-6-sulfatase precursor [Capra hircus]
novel_mir237	NM_001285561.1	gi|550822404|ref|NP_001272490.1|	aralkylamine N-acetyltransferase [Capra hircus]
novel_mir237	NM_001314319.1	gi|594096652|ref|XP_006071586.1|	PREDICTED: NAD-dependent protein deacetylase sirtuin-1 [Bubalus bubalis]
novel_mir237	XM_005674895.3	gi|965913702|ref|XP_012045086.2|	PREDICTED: intraflagellar transport protein 57 homolog isoform X1 [Ovis aries]
novel_mir237	XM_005676127.3	gi|548453781|ref|XP_005676184.1|	PREDICTED: signal transducing adapter molecule 2 [Capra hircus]
novel_mir237	XM_005676518.3	gi|548454809|ref|XP_005676575.1|	PREDICTED: E3 ubiquitin-protein ligase MARCH4 [Capra hircus]
novel_mir237	XM_005676246.3	gi|548454255|ref|XP_005676303.1|	PREDICTED: ATP-dependent RNA helicase DDX18 [Capra hircus]
novel_mir237	XM_005676173.3	gi|281353901|gb|EFB29485.1|	hypothetical protein PANDA_012344, partial [Ailuropoda melanoleuca]
novel_mir237	NM_001285607.1	gi|550822336|ref|NP_001272536.1|	lipoprotein lipase precursor [Capra hircus]
novel_mir237	XM_005675095.3	gi|803272330|ref|XP_011995864.1|	PREDICTED: xyloside xylosyltransferase 1 [Ovis aries musimon]
novel_mir237	NM_001285639.1	gi|426341433|ref|XP_004036041.1|	PREDICTED: 40S ribosomal protein S18-like isoform 2 [Gorilla gorilla gorilla]
novel_mir237	XM_005675114.3	gi|471366173|ref|XP_004373622.1|	PREDICTED: fibroblast growth factor 12 isoform X1 [Trichechus manatus latirostris]
novel_mir237	XM_005675970.3	gi|655827957|ref|XP_008256964.1|	PREDICTED: cytoplasmic dynein 1 intermediate chain 2 isoform X6 [Oryctolagus cuniculus]
novel_mir237	NM_001285702.1	gi|167583540|ref|NP_001107978.1|	tumor necrosis factor ligand superfamily member 13B [Bos taurus]
novel_mir237	XM_005675067.2	gi|548450018|ref|XP_005675124.1|	PREDICTED: E3 ubiquitin-protein ligase RNF168 [Capra hircus]
novel_mir237	NM_001285646.1	gi|550821865|ref|NP_001272575.1|	bone morphogenetic protein 4 precursor [Capra hircus]
novel_mir237	XM_005675936.3	gi|431894926|gb|ELK04719.1|	ATP synthase lipid-binding protein, mitochondrial [Pteropus alecto]
novel_mir237	XM_005676547.3	gi|548454869|ref|XP_005676604.1|	PREDICTED: E3 ubiquitin-protein ligase RNF25 isoform X3 [Capra hircus]
novel_mir237	XM_005676261.3	gi|548454286|ref|XP_005676318.1|	PREDICTED: transmembrane protein 185B [Capra hircus]
novel_mir237	NM_001287041.1	gi|559098395|ref|NP_001273971.1|	insulin-like growth factor II isoform 3 [Capra hircus]
novel_mir237	NM_001285686.1	gi|550822397|ref|NP_001272615.1|	toll-like receptor 9 precursor [Capra hircus]
novel_mir237	XM_005675028.3	gi|548449861|ref|XP_005675085.1|	PREDICTED: poly [ADP-ribose] polymerase 9 isoform X2 [Capra hircus]
novel_mir237	XM_005675418.3	gi|548451389|ref|XP_005675475.1|	PREDICTED: rho guanine nucleotide exchange factor 26 [Capra hircus]
chi-let-7b-5p	XM_005681341.3	gi|926693483|ref|XP_013819935.1|	PREDICTED: integrator complex subunit 12 isoform X1 [Capra hircus]
chi-let-7b-5p	XM_018040022.1	gi|803326752|ref|XP_012021560.1|	PREDICTED: histone-lysine N-methyltransferase SETD1A isoform X2 [Ovis aries musimon]
chi-let-7b-5p	XM_005681340.3	gi|926693483|ref|XP_013819935.1|	PREDICTED: integrator complex subunit 12 isoform X1 [Capra hircus]
chi-let-7b-5p	XM_018039650.1	gi|803300445|ref|XP_012008734.1|	PREDICTED: BTB/POZ domain-containing protein KCTD1 isoform X1 [Ovis aries musimon]
chi-let-7b-5p	XM_005693909.3	gi|548509303|ref|XP_005693966.1|	PREDICTED: CMRF35-like molecule 9 isoform X8 [Capra hircus]
chi-let-7b-5p	XM_005686352.3	gi|326920308|ref|XP_003206416.1|	PREDICTED: actin, alpha skeletal muscle B-like [Meleagris gallopavo]
chi-let-7b-5p	XM_018039052.1	gi|926721643|ref|XP_013829355.1|	PREDICTED: forkhead box protein P4 [Capra hircus]
chi-let-7b-5p	XM_018038271.1	gi|803234936|ref|XP_011977585.1|	PREDICTED: cadherin EGF LAG seven-pass G-type receptor 3 isoform X2 [Ovis aries musimon]
chi-let-7b-5p	XM_005691461.3	gi|426247306|ref|XP_004017427.1|	PREDICTED: phosphatidylethanolamine-binding protein 1 [Ovis aries]
chi-let-7b-5p	XM_013967810.2	gi|664708612|ref|XP_008511243.1|	PREDICTED: prolactin regulatory element-binding protein [Equus przewalskii]
chi-let-7b-5p	XM_005693418.3	gi|548507720|ref|XP_005693475.1|	PREDICTED: rabankyrin-5 isoform X2 [Capra hircus]
chi-let-7b-5p	XM_005680662.3	gi|5174405|ref|NP_006069.1|	voltage-dependent calcium channel gamma-2 subunit [Homo sapiens]
chi-let-7b-5p	XM_005693908.3	gi|548509299|ref|XP_005693965.1|	PREDICTED: CMRF35-like molecule 9 isoform X7 [Capra hircus]
chi-let-7b-5p	XM_005683202.3	gi|548474973|ref|XP_005683259.1|	PREDICTED: neuromedin-U receptor 2 [Capra hircus]
chi-let-7b-5p	XM_018039024.1	gi|529004431|ref|XP_005223975.1|	PREDICTED: dual specificity protein phosphatase 22 isoform X2 [Bos taurus]
chi-let-7b-5p	XM_013965615.2	gi|965875845|ref|XP_014964765.1|	PREDICTED: protocadherin alpha-C2 isoform X2 [Ovis aries musimon]
chi-let-7b-5p	XM_005699853.3	gi|472348697|ref|XP_004394056.1|	PREDICTED: integral membrane protein GPR137 isoform X2 [Odobenus rosmarus divergens]
chi-let-7b-5p	XM_013964082.2	gi|550821989|ref|NP_001272682.1|	parathyroid hormone-related protein precursor [Capra hircus]
chi-let-7b-5p	XM_005694739.3	gi|803338278|ref|XP_012027209.1|	PREDICTED: hydroxymethylglutaryl-CoA synthase, cytoplasmic [Ovis aries musimon]
chi-let-7b-5p	XM_005697803.3	gi|803236619|ref|XP_011978450.1|	PREDICTED: uroplakin-3b-like protein isoform X2 [Ovis aries musimon]
chi-let-7b-5p	XM_005676519.3	gi|965907217|ref|XP_014946010.1|	PREDICTED: SWI/SNF-related matrix-associated actin-dependent regulator of chromatin subfamily A-like protein 1 isoform X4 [Ovis aries musimon]
chi-let-7b-5p	XM_018038324.1	gi|560895024|ref|XP_006173991.1|	PREDICTED: sodium- and chloride-dependent transporter XTRP3 isoform X1 [Camelus ferus]
chi-let-7b-5p	XM_005686353.3	gi|686585899|ref|XP_009284847.1|	PREDICTED: actin, alpha skeletal muscle B-like isoform X2 [Aptenodytes forsteri]
chi-let-7b-5p	XM_013964481.2	gi|926693483|ref|XP_013819935.1|	PREDICTED: integrator complex subunit 12 isoform X1 [Capra hircus]
chi-let-7b-5p	XM_005686456.2	gi|548485232|ref|XP_005686513.1|	PREDICTED: uncharacterized protein C2orf78 homolog [Capra hircus]
chi-let-7b-5p	XM_005684245.3	gi|803323332|ref|XP_012019876.1|	PREDICTED: acyl-coenzyme A amino acid N-acyltransferase 2-like [Ovis aries musimon]
chi-let-7b-5p	XM_013972799.2	gi|548511886|ref|XP_005694793.1|	PREDICTED: transmembrane protein C5orf28 homolog [Capra hircus]
chi-let-7b-5p	XM_005675593.2	gi|548451902|ref|XP_005675650.1|	PREDICTED: proline-rich protein 23B [Capra hircus]
chi-let-7b-5p	XM_018038398.1	gi|803271650|ref|XP_011995532.1|	PREDICTED: sodium channel protein type 5 subunit alpha isoform X2 [Ovis aries musimon]
chi-let-7b-5p	XM_005683433.3	gi|28972730|dbj|BAC65781.1|	mKIAA1376 protein [Mus musculus]
chi-let-7b-5p	XM_005679177.3	gi|803280767|ref|XP_012000074.1|	PREDICTED: dedicator of cytokinesis protein 4 isoform X2 [Ovis aries musimon]
chi-let-7b-5p	XM_013974045.2	gi|965991682|ref|XP_011956476.2|	PREDICTED: putative olfactory receptor 2W6 isoform X1 [Ovis aries]
chi-let-7b-5p	XM_005699932.3	gi|548528024|ref|XP_005699989.1|	PREDICTED: coiled-coil domain-containing protein 87 [Capra hircus]
chi-let-7b-5p	XM_005675706.2	gi|555991385|ref|XP_005907478.1|	PREDICTED: transcriptional regulator ERG isoform X1 [Bos mutus]
chi-let-7b-5p	XM_005680813.3	gi|803305136|ref|XP_012011017.1|	PREDICTED: retinoic acid-induced protein 3 [Ovis aries musimon]
chi-let-7b-5p	XM_013976044.2	gi|602700290|ref|XP_007462130.1|	PREDICTED: integral membrane protein GPR137 isoform X1 [Lipotes vexillifer]
chi-let-7b-5p	XM_018039430.1	gi|548449684|ref|XP_005674997.1|	PREDICTED: palmitoyltransferase ZDHHC23 [Capra hircus]
chi-let-7b-5p	NM_001285753.1	gi|550821989|ref|NP_001272682.1|	parathyroid hormone-related protein precursor [Capra hircus]
chi-let-7b-5p	XM_005679316.3	gi|555959640|ref|XP_005891929.1|	PREDICTED: protein TBRG4 isoform X1 [Bos mutus]
chi-let-7b-5p	XM_005694000.3	gi|803252886|ref|XP_011986394.1|	PREDICTED: sodium channel protein type 4 subunit alpha isoform X2 [Ovis aries musimon]
chi-let-7b-5p	XM_013972330.2	gi|803308749|ref|XP_012012754.1|	PREDICTED: CMRF35-like molecule 9 isoform X13 [Ovis aries musimon]
chi-let-7b-5p	XM_005678361.3	gi|548460219|ref|XP_005678418.1|	PREDICTED: transmembrane protein 61 isoform X2 [Capra hircus]
chi-let-7b-5p	XM_005680368.3	gi|297262666|ref|XP_001114150.2|	PREDICTED: zinc finger CCCH domain-containing protein 10 isoform X1 [Macaca mulatta]
chi-let-7b-5p	XM_018039055.1	gi|965795857|ref|XP_014945427.1|	PREDICTED: forkhead box protein P4 isoform X5 [Ovis aries musimon]
chi-let-7b-5p	XM_018038314.1	gi|744541477|ref|XP_010983704.1|	PREDICTED: dual specificity protein phosphatase 7 [Camelus dromedarius]
chi-let-7b-5p	XM_005691338.2	gi|937575476|ref|NP_001302505.1|	piwi-like protein 1 [Bos taurus]
chi-let-7b-5p	XM_005681964.3	gi|803227842|ref|XP_011974218.1|	PREDICTED: otopetrin-1 [Ovis aries musimon]
chi-let-7b-5p	XM_005692177.3	gi|803211146|ref|XP_011965997.1|	PREDICTED: sphingomyelin phosphodiesterase 3 [Ovis aries musimon]
chi-let-7b-5p	XM_018039054.1	gi|965795854|ref|XP_014945424.1|	PREDICTED: forkhead box protein P4 isoform X4 [Ovis aries musimon]
chi-let-7b-5p	XM_018039853.1	gi|965859544|ref|XP_011999974.2|	PREDICTED: fibroin heavy chain-like isoform X2 [Ovis aries musimon]
chi-let-7b-5p	XM_013968297.2	gi|926706011|ref|XP_013823751.1|	PREDICTED: E3 ubiquitin-protein ligase MYCBP2 [Capra hircus]
chi-let-7b-5p	XM_013971952.2	gi|594044786|ref|XP_006046883.1|	PREDICTED: nitric oxide synthase, inducible-like isoform X1 [Bubalus bubalis]
chi-let-7b-5p	XM_013967622.2	gi|926684542|ref|XP_013823076.1|	PREDICTED: pre-mRNA 3' end processing protein WDR33 isoform X4 [Capra hircus]
chi-let-7b-5p	XM_005678404.3	gi|742154802|ref|XP_010845473.1|	PREDICTED: terminal uridylyltransferase 4 isoform X1 [Bison bison bison]
chi-let-7b-5p	XM_013965783.2	gi|148705183|gb|EDL37130.1|	arrestin domain containing 3, isoform CRA_a, partial [Mus musculus]
chi-let-7b-5p	XM_005695503.3	gi|742133435|ref|XP_010840348.1|	PREDICTED: eomesodermin homolog isoform X2 [Bison bison bison]
chi-let-7b-5p	XM_005709697.3	gi|664709058|ref|XP_008511468.1|	PREDICTED: hematological and neurological expressed 1 protein isoform X1 [Equus przewalskii]
chi-let-7b-5p	XM_005678658.3	gi|958693566|ref|XP_014695692.1|	PREDICTED: cytosolic 5'-nucleotidase 1A isoform X1 [Equus asinus]
chi-let-7b-5p	XM_005679555.3	gi|926690810|ref|XP_005679612.2|	PREDICTED: caspase-2 [Capra hircus]
chi-let-7b-5p	XM_018039053.1	gi|926721643|ref|XP_013829355.1|	PREDICTED: forkhead box protein P4 [Capra hircus]
chi-let-7b-5p	XM_005689675.3	gi|635015168|ref|XP_008004895.1|	PREDICTED: polypeptide N-acetylgalactosaminyltransferase 18 isoform X5 [Chlorocebus sabaeus]
chi-let-7b-5p	XM_013966085.2	gi|926699578|ref|XP_013821539.1|	PREDICTED: spermatogenesis-associated protein 31C2 [Capra hircus]
chi-let-7b-5p	XM_005692244.3	gi|548503855|ref|XP_005692301.1|	PREDICTED: centrosomal protein of 89 kDa isoform X2 [Capra hircus]
chi-let-7b-5p	XM_013971753.2	gi|556729710|ref|XP_005960561.1|	PREDICTED: myeloid zinc finger 1 [Pantholops hodgsonii]
chi-let-7b-5p	XM_005679153.3	gi|61316454|ref|NP_001013019.1|	protein Wnt-2 precursor [Bos taurus]
chi-let-7b-5p	XM_005675253.3	gi|926683484|ref|XP_005675310.2|	PREDICTED: insulin-like growth factor 2 mRNA-binding protein 2 [Capra hircus]
chi-let-7b-5p	XM_013966061.2	gi|926699519|ref|XP_013821515.1|	PREDICTED: polypeptide N-acetylgalactosaminyltransferase 12 [Capra hircus]
chi-let-7b-5p	XM_013967643.2	gi|556718123|ref|XP_005954962.1|	PREDICTED: interleukin-36 beta-like [Pantholops hodgsonii]
chi-let-7b-5p	XM_005676856.2	gi|594110363|ref|XP_006078021.1|	PREDICTED: cannabinoid receptor 2 isoform X1 [Bubalus bubalis]
chi-let-7b-5p	XM_005688313.3	gi|548490375|ref|XP_005688370.1|	PREDICTED: Z-DNA-binding protein 1 isoform X3 [Capra hircus]
chi-let-7b-5p	XM_005686603.3	gi|397504337|ref|XP_003822755.1|	PREDICTED: proteasome activator complex subunit 4 isoform X2 [Pan paniscus]
chi-let-7b-5p	XM_018038272.1	gi|803234936|ref|XP_011977585.1|	PREDICTED: cadherin EGF LAG seven-pass G-type receptor 3 isoform X2 [Ovis aries musimon]
chi-let-7b-5p	XM_013971319.2	gi|926714515|ref|XP_013826773.1|	PREDICTED: centrosomal protein of 89 kDa isoform X1 [Capra hircus]
chi-let-7b-5p	XM_005691988.3	gi|548502848|ref|XP_005692045.1|	PREDICTED: sodium-dependent noradrenaline transporter [Capra hircus]
chi-let-7b-5p	XM_013962871.2	gi|602683298|ref|XP_007453913.1|	PREDICTED: gap junction beta-3 protein [Lipotes vexillifer]
chi-let-7b-5p	XM_018038837.1	gi|803323060|ref|XP_012019747.1|	PREDICTED: LOW QUALITY PROTEIN: RING finger protein 39 isoform X2 [Ovis aries musimon]
chi-let-7b-5p	XM_005683219.3	gi|426229978|ref|XP_004009060.1|	PREDICTED: delta-sarcoglycan [Ovis aries]
chi-let-7b-5p	XM_018038397.1	gi|965851104|ref|XP_014963332.1|	PREDICTED: sodium channel protein type 5 subunit alpha isoform X7 [Ovis aries musimon]
chi-let-7b-5p	XM_013972591.2	gi|803252886|ref|XP_011986394.1|	PREDICTED: sodium channel protein type 4 subunit alpha isoform X2 [Ovis aries musimon]
chi-let-7b-5p	XM_005686074.3	gi|742185884|ref|XP_010854054.1|	PREDICTED: ATP-binding cassette sub-family D member 4 [Bison bison bison]
chi-let-7b-5p	XM_005683276.2	gi|507623280|ref|XP_004697253.1|	PREDICTED: olfactory receptor 2T27-like [Echinops telfairi]
chi-let-7b-5p	XM_005691266.3	gi|548500236|ref|XP_005691323.1|	PREDICTED: major facilitator superfamily domain-containing protein 8 isoform X1 [Capra hircus]
chi-let-7b-5p	XM_013970528.2	gi|548500236|ref|XP_005691323.1|	PREDICTED: major facilitator superfamily domain-containing protein 8 isoform X1 [Capra hircus]
chi-let-7b-5p	XM_013975672.2	gi|965806466|ref|XP_011974323.2|	PREDICTED: dual specificity protein phosphatase 13 isoform X14 [Ovis aries musimon]
chi-let-7b-5p	XM_005694690.3	gi|926718513|ref|XP_005694747.2|	PREDICTED: mitogen-activated protein kinase kinase kinase 1 [Capra hircus]
chi-let-7b-5p	XM_018038396.1	gi|965851101|ref|XP_014963331.1|	PREDICTED: sodium channel protein type 5 subunit alpha isoform X6 [Ovis aries musimon]
chi-let-7b-5p	XM_005695502.3	gi|742133431|ref|XP_010840347.1|	PREDICTED: eomesodermin homolog isoform X1 [Bison bison bison]
chi-let-7b-5p	XM_005702139.3	gi|965887522|ref|XP_012011665.2|	PREDICTED: proline-rich protein 23C [Ovis aries musimon]
chi-let-7b-5p	XM_018039495.1	gi|802997727|ref|XP_011950095.1|	PREDICTED: palmitoyltransferase ZDHHC23 isoform X2 [Ovis aries]
chi-let-7b-5p	XM_005693417.3	gi|548507718|ref|XP_005693474.1|	PREDICTED: rabankyrin-5 isoform X1 [Capra hircus]
chi-let-7b-5p	XM_018040020.1	gi|803326752|ref|XP_012021560.1|	PREDICTED: histone-lysine N-methyltransferase SETD1A isoform X2 [Ovis aries musimon]
chi-let-7b-5p	XM_005693907.3	gi|548509295|ref|XP_005693964.1|	PREDICTED: CMRF35-like molecule 9 isoform X4 [Capra hircus]
chi-let-7b-5p	XM_013964083.2	gi|550821989|ref|NP_001272682.1|	parathyroid hormone-related protein precursor [Capra hircus]
chi-let-7b-5p	XM_013974868.2	gi|803250775|ref|XP_011985343.1|	PREDICTED: UPF0505 protein C16orf62 homolog isoform X1 [Ovis aries musimon]
chi-let-7b-5p	XM_005699854.3	gi|472348697|ref|XP_004394056.1|	PREDICTED: integral membrane protein GPR137 isoform X2 [Odobenus rosmarus divergens]
chi-let-7b-5p	XM_018038309.1	gi|926720474|ref|XP_013828966.1|	PREDICTED: aminomethyltransferase, mitochondrial [Capra hircus]
chi-let-7b-5p	XM_005690715.3	gi|548498448|ref|XP_005690772.1|	PREDICTED: ubiquitin conjugation factor E4 B isoform X1 [Capra hircus]
chi-let-7b-5p	XM_005694740.3	gi|803338278|ref|XP_012027209.1|	PREDICTED: hydroxymethylglutaryl-CoA synthase, cytoplasmic [Ovis aries musimon]
chi-let-7b-5p	XM_013972331.2	gi|926717221|ref|XP_013827785.1|	PREDICTED: CMRF35-like molecule 9 isoform X2 [Capra hircus]
chi-let-7b-5p	XM_013973698.2	gi|795596450|ref|XP_011915242.1|	PREDICTED: probable G-protein coupled receptor 27 [Cercocebus atys]
chi-let-7b-5p	NM_001314156.1	gi|936975875|ref|NP_001301085.1|	integrin, beta 1 (fibronectin receptor, beta polypeptide, antigen CD29 includes MDF2, MSK12) precursor [Capra hircus]
novel_mir85	XM_005675897.3	gi|927210615|ref|XP_005654237.2|	PREDICTED: neurogenic differentiation factor 1 [Sus scrofa]
novel_mir85	NM_001285733.1	gi|594098635|ref|XP_006072474.1|	PREDICTED: myogenin [Bubalus bubalis]
novel_mir85	XM_005676285.3	gi|724945729|ref|XP_010387068.1|	PREDICTED: tomoregulin-2 isoform X1 [Rhinopithecus roxellana]
novel_mir85	XM_005676252.3	gi|594631605|ref|XP_007169332.1|	PREDICTED: acyl-CoA-binding protein [Balaenoptera acutorostrata scammoni]
novel_mir85	XM_005677089.2	gi|729724127|ref|XP_010579491.1|	PREDICTED: protein FAM78B [Haliaeetus leucocephalus]
novel_mir85	XM_005675621.2	gi|548452069|ref|XP_005675678.1|	PREDICTED: lebercilin-like protein [Capra hircus]
novel_mir85	XM_005675256.3	gi|926683495|ref|XP_005675313.2|	PREDICTED: UPF0524 protein C3orf70 homolog [Capra hircus]
novel_mir85	XM_005675536.3	gi|823437424|ref|XP_012423803.1|	PREDICTED: E3 ubiquitin-protein ligase MSL2 isoform X1 [Odobenus rosmarus divergens]
novel_mir85	XM_005674954.3	gi|966925122|ref|XP_014985388.1|	PREDICTED: transmembrane protein 39A isoform X1 [Macaca mulatta]
novel_mir85	NM_001314279.1	gi|936975960|ref|NP_001301208.1|	lutropin-choriogonadotropic hormone receptor precursor [Capra hircus]
novel_mir85	NM_001314259.1	gi|936976310|ref|NP_001301188.1|	paired-like homeodomain 2 [Capra hircus]
novel_mir85	NM_001285574.1	gi|556737864|ref|XP_005964513.1|	PREDICTED: toll-like receptor 4 isoform X1 [Pantholops hodgsonii]
novel_mir85	XM_005674736.2	gi|965913691|ref|XP_014947213.1|	PREDICTED: junctional adhesion molecule B isoform X1 [Ovis aries]
novel_mir85	NM_001286991.1	gi|558757335|ref|NP_001273920.1|	zinc transporter ZIP13 precursor [Capra hircus]
novel_mir85	XM_005676409.3	gi|803025993|ref|XP_011998851.1|	PREDICTED: neuropilin-2 isoform X3 [Ovis aries]
novel_mir85	XM_005676465.3	gi|926685433|ref|XP_005676522.2|	PREDICTED: UPF0565 protein C2orf69 homolog [Capra hircus]
novel_mir85	NM_001285571.1	gi|594068188|ref|XP_006058025.1|	PREDICTED: peptidyl-prolyl cis-trans isomerase FKBP8 isoform X2 [Bubalus bubalis]
novel_mir85	XM_005674756.3	gi|426217241|ref|XP_004002862.1|	PREDICTED: neural cell adhesion molecule 2 isoform X1 [Ovis aries]
novel_mir85	XM_005675966.3	gi|655827942|ref|XP_008256961.1|	PREDICTED: cytoplasmic dynein 1 intermediate chain 2 isoform X3 [Oryctolagus cuniculus]
novel_mir85	XM_005676390.3	gi|548454547|ref|XP_005676447.1|	PREDICTED: cytochrome P450 20A1 [Capra hircus]
novel_mir85	XM_005675493.3	gi|984102365|ref|XP_015342472.1|	PREDICTED: RING-box protein 2 isoform X2 [Marmota marmota marmota]
novel_mir85	XM_005676519.3	gi|965907217|ref|XP_014946010.1|	PREDICTED: SWI/SNF-related matrix-associated actin-dependent regulator of chromatin subfamily A-like protein 1 isoform X4 [Ovis aries musimon]
novel_mir85	XM_005675382.3	gi|548451310|ref|XP_005675439.1|	PREDICTED: tripartite motif-containing protein 59 isoform X2 [Capra hircus]
novel_mir85	XM_005675120.3	gi|548450318|ref|XP_005675177.1|	PREDICTED: interleukin-1 receptor accessory protein isoform X3 [Capra hircus]
novel_mir85	NM_001285679.1	gi|57164165|ref|NP_001009479.1|	C-type natriuretic peptide precursor [Ovis aries]
novel_mir85	XM_005676410.3	gi|426221406|ref|XP_004004901.1|	PREDICTED: neuropilin-2 isoform X4 [Ovis aries]
novel_mir85	XM_005674789.3	gi|426217287|ref|XP_004002885.1|	PREDICTED: cell adhesion molecule 2 isoform X2 [Ovis aries]
novel_mir85	XM_005675805.3	gi|548452903|ref|XP_005675862.1|	PREDICTED: E3 ubiquitin-protein ligase HERC2 [Capra hircus]
novel_mir85	NM_001285600.1	gi|550821887|ref|NP_001272529.1|	probable dimethyladenosine transferase [Capra hircus]
novel_mir85	NM_001285723.1	gi|550822040|ref|NP_001272652.1|	C-X-C chemokine receptor type 3 [Capra hircus]
novel_mir85	XM_005675490.2	gi|556722501|ref|XP_005957085.1|	PREDICTED: G protein-coupled receptor kinase 7 [Pantholops hodgsonii]
novel_mir85	XM_005676753.3	gi|548455295|ref|XP_005676806.1|	PREDICTED: trans-2-enoyl-CoA reductase, mitochondrial isoform X1 [Capra hircus]
novel_mir85	XM_005675263.3	gi|926683550|ref|XP_005675320.2|	PREDICTED: translation initiation factor eIF-2B subunit epsilon [Capra hircus]
novel_mir85	NM_001291697.1	gi|618857499|ref|NP_001278626.1|	antizyme inhibitor 1 isoform 1 [Capra hircus]
novel_mir85	XM_005675162.2	gi|725565840|ref|XP_003927037.2|	PREDICTED: dnaJ homolog subfamily B member 11 [Saimiri boliviensis boliviensis]
novel_mir85	NR_129562.1	-	-
novel_mir85	XM_005676544.3	gi|528759744|gb|EPY79403.1|	mitochondrial chaperone BCS1 isoform 2 [Camelus ferus]
novel_mir85	NM_001287564.1	gi|566559849|ref|NP_001274493.1|	bone morphogenetic protein 2 precursor [Capra hircus]
novel_mir85	NM_001291299.1	gi|604723343|ref|NP_001278227.1|	retrotransposon-derived protein PEG10 isoform 4 [Capra hircus]
novel_mir85	NM_001314231.1	gi|936976543|ref|NP_001301160.1|	myocyte enhancer factor 2A [Capra hircus]
novel_mir85	XM_005676716.3	gi|795370571|ref|XP_011935105.1|	PREDICTED: KH domain-containing, RNA-binding, signal transduction-associated protein 1 [Cercocebus atys]
novel_mir85	NM_001285775.1	gi|550822128|ref|NP_001272704.1|	beta-1,4-galactosyltransferase 1 [Capra hircus]
novel_mir85	NM_001314303.1	gi|152941104|gb|ABS44989.1|	heat shock 70kDa protein 1A [Bos taurus]
novel_mir85	NM_001285748.1	gi|550821899|ref|NP_001272677.1|	serine/threonine-protein kinase mTOR [Capra hircus]
novel_mir85	NM_001285617.1	gi|741961902|ref|XP_010814000.1|	PREDICTED: lactoperoxidase isoform X2 [Bos taurus]
novel_mir85	XM_005674733.3	gi|594079270|ref|XP_006063313.1|	PREDICTED: LOW QUALITY PROTEIN: GA-binding protein alpha chain [Bubalus bubalis]
novel_mir85	NM_001291300.1	gi|604723343|ref|NP_001278227.1|	retrotransposon-derived protein PEG10 isoform 4 [Capra hircus]
novel_mir85	NM_001291298.1	gi|604723343|ref|NP_001278227.1|	retrotransposon-derived protein PEG10 isoform 4 [Capra hircus]
novel_mir85	XM_005675882.2	gi|548453064|ref|XP_005675939.1|	PREDICTED: zinc finger protein 804A [Capra hircus]
novel_mir85	XM_005675709.3	gi|556769775|ref|XP_005980088.1|	PREDICTED: collagen alpha-6(VI) chain [Pantholops hodgsonii]
novel_mir85	XM_005675491.2	gi|947316332|ref|XP_014448678.1|	PREDICTED: RING-box protein 2 [Tupaia chinensis]
novel_mir85	NM_001290120.1	gi|119598096|gb|EAW77690.1|	ornithine decarboxylase antizyme 2, isoform CRA_a, partial [Homo sapiens]
novel_mir85	XM_005674926.3	gi|548449656|ref|XP_005674983.1|	PREDICTED: GTP-binding protein 8 isoform X1 [Capra hircus]
novel_mir85	NM_001291297.1	gi|604723343|ref|NP_001278227.1|	retrotransposon-derived protein PEG10 isoform 4 [Capra hircus]
novel_mir85	XM_005675119.3	gi|548450313|ref|XP_005675176.1|	PREDICTED: interleukin-1 receptor accessory protein isoform X1 [Capra hircus]
novel_mir85	NM_001314184.1	gi|936976417|ref|NP_001301113.1|	integrin, alpha V precursor [Capra hircus]
novel_mir85	XM_005675184.3	gi|332214985|ref|XP_003256616.1|	PREDICTED: DNA-directed RNA polymerases I, II, and III subunit RPABC3 isoform X1 [Nomascus leucogenys]
novel_mir85	NM_001314338.1	gi|568214445|ref|NP_001274777.1|	neurogenin-3 [Bos taurus]
novel_mir85	XM_005676412.3	gi|821382043|ref|XP_012387420.1|	PREDICTED: neuropilin-2 isoform X4 [Orcinus orca]
novel_mir85	XM_005675153.3	gi|426217726|ref|XP_004003103.1|	PREDICTED: replication factor C subunit 4 [Ovis aries]
novel_mir85	NM_001285628.1	gi|803313209|ref|XP_012014929.1|	PREDICTED: elongation of very long chain fatty acids protein 5 isoform X2 [Ovis aries musimon]
novel_mir85	NM_001285751.1	gi|550822298|ref|NP_001272680.1|	oxysterols receptor LXR-alpha [Capra hircus]
novel_mir85	XM_005675967.3	gi|620978622|ref|XP_007669414.1|	PREDICTED: cytoplasmic dynein 1 intermediate chain 2 isoform X5 [Ornithorhynchus anatinus]
novel_mir85	NR_129718.1	-	-
novel_mir85	XM_005676052.2	gi|431894851|gb|ELK04644.1|	26S proteasome non-ATPase regulatory subunit 14 [Pteropus alecto]
novel_mir85	XM_005674791.3	gi|545550793|ref|XP_005638805.1|	PREDICTED: cell adhesion molecule 2 isoform X3 [Canis lupus familiaris]
novel_mir85	XM_005676749.3	gi|556723079|ref|XP_005957365.1|	PREDICTED: trans-2-enoyl-CoA reductase, mitochondrial [Pantholops hodgsonii]
novel_mir85	XM_005675654.3	gi|926684296|ref|XP_005675711.2|	PREDICTED: cystatin-B [Capra hircus]
novel_mir85	XM_005675141.3	gi|803276337|ref|XP_011997849.1|	PREDICTED: mannan-binding lectin serine protease 1 isoform X4 [Ovis aries musimon]
novel_mir85	XM_005675526.3	gi|548451607|ref|XP_005675583.1|	PREDICTED: claudin-18 isoform X2 [Capra hircus]
novel_mir85	XM_005675056.2	gi|548449962|ref|XP_005675113.1|	PREDICTED: run domain Beclin-1 interacting and cysteine-rich containing protein isoform X2 [Capra hircus]
novel_mir85	XM_005676315.3	gi|532077215|ref|XP_005324391.1|	PREDICTED: inactive phospholipase C-like protein 1 [Ictidomys tridecemlineatus]
novel_mir85	XM_005675555.3	gi|548451671|ref|XP_005675612.1|	PREDICTED: DNA topoisomerase 2-binding protein 1 isoform X1 [Capra hircus]
novel_mir85	XM_005675377.3	gi|426218026|ref|XP_004003251.1|	PREDICTED: protein phosphatase 1L isoform X1 [Ovis aries]
novel_mir85	NM_001285606.1	gi|550822359|ref|NP_001272535.1|	inhibin alpha chain precursor [Capra hircus]
novel_mir85	NM_001314163.1	gi|803335858|ref|XP_012026029.1|	PREDICTED: pro-cathepsin H isoform X2 [Ovis aries musimon]
novel_mir85	XM_005676229.2	gi|803230344|ref|XP_011975419.1|	PREDICTED: LOW QUALITY PROTEIN: methionine aminopeptidase 1D, mitochondrial [Ovis aries musimon]
novel_mir85	XM_005675968.3	gi|655827954|ref|XP_008256963.1|	PREDICTED: cytoplasmic dynein 1 intermediate chain 2 isoform X5 [Oryctolagus cuniculus]
novel_mir85	NM_001285690.1	gi|550821937|ref|NP_001272619.1|	N-acetylglucosamine-6-sulfatase precursor [Capra hircus]
novel_mir85	NM_001285561.1	gi|550822404|ref|NP_001272490.1|	aralkylamine N-acetyltransferase [Capra hircus]
novel_mir85	NM_001314319.1	gi|594096652|ref|XP_006071586.1|	PREDICTED: NAD-dependent protein deacetylase sirtuin-1 [Bubalus bubalis]
novel_mir85	XM_005674895.3	gi|965913702|ref|XP_012045086.2|	PREDICTED: intraflagellar transport protein 57 homolog isoform X1 [Ovis aries]
novel_mir85	XM_005676127.3	gi|548453781|ref|XP_005676184.1|	PREDICTED: signal transducing adapter molecule 2 [Capra hircus]
novel_mir85	XM_005676518.3	gi|548454809|ref|XP_005676575.1|	PREDICTED: E3 ubiquitin-protein ligase MARCH4 [Capra hircus]
novel_mir85	XM_005676246.3	gi|548454255|ref|XP_005676303.1|	PREDICTED: ATP-dependent RNA helicase DDX18 [Capra hircus]
novel_mir85	XM_005676173.3	gi|281353901|gb|EFB29485.1|	hypothetical protein PANDA_012344, partial [Ailuropoda melanoleuca]
novel_mir85	NM_001285607.1	gi|550822336|ref|NP_001272536.1|	lipoprotein lipase precursor [Capra hircus]
novel_mir85	XM_005675095.3	gi|803272330|ref|XP_011995864.1|	PREDICTED: xyloside xylosyltransferase 1 [Ovis aries musimon]
novel_mir85	NM_001285639.1	gi|426341433|ref|XP_004036041.1|	PREDICTED: 40S ribosomal protein S18-like isoform 2 [Gorilla gorilla gorilla]
novel_mir85	XM_005675114.3	gi|471366173|ref|XP_004373622.1|	PREDICTED: fibroblast growth factor 12 isoform X1 [Trichechus manatus latirostris]
novel_mir85	XM_005675970.3	gi|655827957|ref|XP_008256964.1|	PREDICTED: cytoplasmic dynein 1 intermediate chain 2 isoform X6 [Oryctolagus cuniculus]
novel_mir85	NM_001285702.1	gi|167583540|ref|NP_001107978.1|	tumor necrosis factor ligand superfamily member 13B [Bos taurus]
novel_mir85	XM_005675067.2	gi|548450018|ref|XP_005675124.1|	PREDICTED: E3 ubiquitin-protein ligase RNF168 [Capra hircus]
novel_mir85	NM_001285646.1	gi|550821865|ref|NP_001272575.1|	bone morphogenetic protein 4 precursor [Capra hircus]
novel_mir85	XM_005675936.3	gi|431894926|gb|ELK04719.1|	ATP synthase lipid-binding protein, mitochondrial [Pteropus alecto]
novel_mir85	XM_005676547.3	gi|548454869|ref|XP_005676604.1|	PREDICTED: E3 ubiquitin-protein ligase RNF25 isoform X3 [Capra hircus]
novel_mir85	XM_005676261.3	gi|548454286|ref|XP_005676318.1|	PREDICTED: transmembrane protein 185B [Capra hircus]
novel_mir85	NM_001287041.1	gi|559098395|ref|NP_001273971.1|	insulin-like growth factor II isoform 3 [Capra hircus]
novel_mir85	NM_001285686.1	gi|550822397|ref|NP_001272615.1|	toll-like receptor 9 precursor [Capra hircus]
novel_mir85	XM_005675028.3	gi|548449861|ref|XP_005675085.1|	PREDICTED: poly [ADP-ribose] polymerase 9 isoform X2 [Capra hircus]
novel_mir85	XM_005675418.3	gi|548451389|ref|XP_005675475.1|	PREDICTED: rho guanine nucleotide exchange factor 26 [Capra hircus]
chi-miR-376b-3p	XM_018040650.1	gi|548520961|ref|XP_005697887.1|	PREDICTED: cohesin subunit SA-3 isoform X2 [Capra hircus]
chi-miR-376b-3p	XM_018048626.1	gi|556722474|ref|XP_005957073.1|	PREDICTED: uncharacterized protein LOC102324455 [Pantholops hodgsonii]
chi-miR-376b-3p	XM_005674928.3	gi|926683066|ref|XP_013818034.1|	PREDICTED: cilia- and flagella-associated protein 44 isoform X1 [Capra hircus]
chi-miR-376b-3p	XM_018059863.1	gi|965976677|ref|XP_004016583.2|	PREDICTED: LOW QUALITY PROTEIN: endonuclease domain-containing 1 protein [Ovis aries]
chi-miR-376b-3p	XM_018042523.1	gi|602683066|ref|XP_007453799.1|	PREDICTED: CTP synthase 1 [Lipotes vexillifer]
chi-miR-376b-3p	XM_018043176.1	gi|926726932|ref|XP_013831282.1|	PREDICTED: sialate O-acetylesterase isoform X2 [Capra hircus]
chi-miR-376b-3p	XM_018064319.1	gi|803276859|ref|XP_011998112.1|	PREDICTED: serine/threonine-protein kinase Nek8 isoform X2 [Ovis aries musimon]
chi-miR-376b-3p	XM_018057052.1	gi|548489272|ref|XP_005687958.1|	PREDICTED: partitioning defective 3 homolog isoform X5 [Capra hircus]
chi-miR-376b-3p	XM_013976197.2	gi|335306369|ref|XP_003135341.2|	PREDICTED: TBC1 domain family member 8B [Sus scrofa]
chi-miR-376b-3p	XM_013975851.2	gi|926727014|ref|XP_013831305.1|	PREDICTED: PR domain zinc finger protein 10 isoform X4 [Capra hircus]
chi-miR-376b-3p	XM_018054701.1	gi|926703820|ref|XP_013822987.1|	PREDICTED: fer-1-like protein 5 [Capra hircus]
chi-miR-376b-3p	XM_018039567.1	gi|548519234|ref|XP_005697245.1|	PREDICTED: dymeclin [Capra hircus]
chi-miR-376b-3p	XM_018050359.1	gi|635123759|ref|XP_008012680.1|	PREDICTED: pituitary homeobox 1 isoform X2 [Chlorocebus sabaeus]
chi-miR-376b-3p	XM_018052033.1	gi|724805214|ref|XP_010387058.1|	PREDICTED: very low-density lipoprotein receptor isoform X2 [Rhinopithecus roxellana]
chi-miR-376b-3p	XM_005687664.3	gi|548488696|ref|XP_005687721.1|	PREDICTED: LIM domain only protein 7 isoform X3 [Capra hircus]
chi-miR-376b-3p	XM_005681004.3	gi|548468405|ref|XP_005681061.1|	PREDICTED: ELKS/Rab6-interacting/CAST family member 1 isoform X1 [Capra hircus]
chi-miR-376b-3p	XM_018043993.1	gi|803202353|ref|XP_011962095.1|	PREDICTED: A-kinase anchor protein 4 isoform X1 [Ovis aries]
chi-miR-376b-3p	XM_013969423.2	gi|926709195|ref|XP_013824877.1|	PREDICTED: coiled-coil domain-containing protein 82 isoform X2 [Capra hircus]
chi-miR-376b-3p	XM_005677272.2	gi|743720426|ref|XP_010954013.1|	PREDICTED: olfactory receptor 10K1-like [Camelus bactrianus]
chi-miR-376b-3p	XM_018041043.1	gi|803223635|ref|XP_011972100.1|	PREDICTED: diacylglycerol kinase delta isoform X5 [Ovis aries musimon]
chi-miR-376b-3p	XM_018049404.1	gi|803258774|ref|XP_011989138.1|	PREDICTED: LIM and calponin homology domains-containing protein 1 isoform X30 [Ovis aries musimon]
chi-miR-376b-3p	XM_005699167.3	gi|426255714|ref|XP_004021493.1|	PREDICTED: platelet receptor Gi24 [Ovis aries]
chi-miR-376b-3p	XM_013963495.2	gi|926690621|ref|XP_013818949.1|	PREDICTED: adenosylhomocysteinase 3 isoform X1 [Capra hircus]
chi-miR-376b-3p	XM_018051415.1	gi|803248331|ref|XP_011984138.1|	PREDICTED: microtubule-associated serine/threonine-protein kinase 3 isoform X3 [Ovis aries musimon]
chi-miR-376b-3p	XM_005697139.3	gi|803194798|ref|XP_011958973.1|	PREDICTED: vesicle-associated membrane protein-associated protein A isoform X2 [Ovis aries]
chi-miR-376b-3p	XM_018054386.1	gi|926702266|ref|XP_013822464.1|	PREDICTED: stAR-related lipid transfer protein 9 [Capra hircus]
chi-miR-376b-3p	XM_018053117.1	gi|528960715|ref|XP_005210893.1|	PREDICTED: PR domain zinc finger protein 1 isoform X3 [Bos taurus]
chi-miR-376b-3p	XM_013967044.2	gi|548482492|ref|XP_005685626.1|	PREDICTED: olfactory receptor 4N2 [Capra hircus]
chi-miR-376b-3p	XM_018047024.1	gi|466073894|ref|XP_004283020.1|	PREDICTED: calcium/calmodulin-dependent protein kinase type II subunit beta isoform X4 [Orcinus orca]
chi-miR-376b-3p	XM_018061376.1	gi|556732847|ref|XP_005962083.1|	PREDICTED: mitochondrial brown fat uncoupling protein 1 isoform X2 [Pantholops hodgsonii]
chi-miR-376b-3p	XM_018045239.1	gi|802981014|ref|XP_012025014.1|	PREDICTED: cAMP-specific 3',5'-cyclic phosphodiesterase 4B isoform X3 [Ovis aries]
chi-miR-376b-3p	XM_018049833.1	gi|548471358|ref|XP_005682059.1|	PREDICTED: E3 ubiquitin-protein ligase RNF4 [Capra hircus]
chi-miR-376b-3p	XM_018048193.1	gi|507533118|ref|XP_004650623.1|	PREDICTED: thioredoxin reductase 1, cytoplasmic [Jaculus jaculus]
chi-miR-376b-3p	XR_001919352.1	gi|926712829|ref|XP_013826187.1|	PREDICTED: MORC family CW-type zinc finger protein 2 isoform X1 [Capra hircus]
chi-miR-376b-3p	XM_018040617.1	gi|926724107|ref|XP_013830316.1|	PREDICTED: rab5 GDP/GTP exchange factor [Capra hircus]
chi-miR-376b-3p	XM_018060034.1	gi|426333442|ref|XP_004028286.1|	PREDICTED: neurofascin isoform 3 [Gorilla gorilla gorilla]
chi-miR-376b-3p	XM_018043127.1	gi|982972023|ref|XP_015316769.1|	PREDICTED: CAAX prenyl protease 2 isoform X6 [Bos taurus]
chi-miR-376b-3p	XM_018040286.1	gi|926724568|ref|XP_013830475.1|	PREDICTED: rRNA methyltransferase 2, mitochondrial [Capra hircus]
chi-miR-376b-3p	XM_018040672.1	gi|558209012|ref|XP_006107246.1|	PREDICTED: WD repeat domain phosphoinositide-interacting protein 2 isoform X3 [Myotis lucifugus]
chi-miR-376b-3p	XM_018047665.1	gi|586522270|ref|XP_006904580.1|	PREDICTED: poly(rC)-binding protein 2 isoform X4 [Pteropus alecto]
chi-miR-376b-3p	XM_018053055.1	gi|564398139|ref|XP_006256584.1|	PREDICTED: tyrosine-protein kinase Fyn isoform X3 [Rattus norvegicus]
chi-miR-376b-3p	XM_018063114.1	gi|965971901|ref|XP_014955807.1|	PREDICTED: uncharacterized protein LOC106990488 [Ovis aries]
chi-miR-376b-3p	XM_005690366.3	gi|548497556|ref|XP_005690423.1|	PREDICTED: adenosine receptor A1 isoform X1 [Capra hircus]
chi-miR-376b-3p	XM_018054268.1	gi|803267964|ref|XP_011993706.1|	PREDICTED: cingulin-like protein 1 [Ovis aries musimon]
chi-miR-376b-3p	XM_013965542.2	gi|926704789|ref|XP_005687067.2|	PREDICTED: ornithine decarboxylase isoform X2 [Capra hircus]
chi-miR-376b-3p	XM_005701889.2	gi|548535152|ref|XP_005701946.1|	PREDICTED: histone H2B-like [Capra hircus]
chi-miR-376b-3p	XM_018059706.1	gi|641717602|ref|XP_008148317.1|	PREDICTED: probable ATP-dependent RNA helicase DDX6 [Eptesicus fuscus]
chi-miR-376b-3p	XM_013974252.2	gi|803194280|ref|XP_011958759.1|	PREDICTED: dystrobrevin alpha isoform X3 [Ovis aries]
chi-miR-376b-3p	XM_005693584.3	gi|548508161|ref|XP_005693641.1|	PREDICTED: myocardin isoform X2 [Capra hircus]
chi-miR-376b-3p	XM_018052649.1	gi|803295987|ref|XP_012007614.1|	PREDICTED: zinc finger protein 618 isoform X23 [Ovis aries musimon]
chi-miR-376b-3p	XM_018064036.1	gi|965813853|ref|XP_014961030.1|	PREDICTED: retinal guanylyl cyclase 1 isoform X2 [Ovis aries musimon]
chi-miR-376b-3p	XM_018057032.1	gi|148676197|gb|EDL08144.1|	abl-interactor 1, isoform CRA_b, partial [Mus musculus]
chi-miR-376b-3p	XM_005679715.3	gi|926690988|ref|XP_005679772.2|	PREDICTED: THAP domain-containing protein 2 [Capra hircus]
chi-miR-376b-3p	XM_018054269.1	gi|585161655|ref|XP_006733035.1|	PREDICTED: cingulin-like protein 1 [Leptonychotes weddellii]
chi-miR-376b-3p	XM_018048788.1	gi|803264393|ref|XP_011991915.1|	PREDICTED: synaptogyrin-1 isoform X1 [Ovis aries musimon]
chi-miR-376b-3p	XM_018065527.1	gi|926718307|ref|XP_013828166.1|	PREDICTED: LOW QUALITY PROTEIN: microtubule-associated serine/threonine-protein kinase 4 [Capra hircus]
chi-miR-376b-3p	XM_005695254.3	gi|586560488|ref|XP_006913517.1|	PREDICTED: pinin [Pteropus alecto]
chi-miR-376b-3p	XM_005679832.3	gi|548464694|ref|XP_005679889.1|	PREDICTED: FYVE, RhoGEF and PH domain-containing protein 6 isoform X2 [Capra hircus]
chi-miR-376b-3p	XM_005685762.3	gi|803227475|ref|XP_011974037.1|	PREDICTED: unconventional myosin-Vc isoform X2 [Ovis aries musimon]
chi-miR-376b-3p	XM_005699206.3	gi|329663810|ref|NP_001192570.1|	putative protein MSS51 homolog, mitochondrial [Bos taurus]
chi-miR-376b-3p	XM_018051909.1	gi|466088086|ref|XP_004286267.1|	PREDICTED: focadhesin [Orcinus orca]
chi-miR-376b-3p	XM_018051454.1	gi|803248186|ref|XP_011984063.1|	PREDICTED: CREB-regulated transcription coactivator 1 isoform X3 [Ovis aries musimon]
chi-miR-376b-3p	XM_005687103.2	gi|548487203|ref|XP_005687160.1|	PREDICTED: olfactory receptor 1L8-like [Capra hircus]
chi-miR-376b-3p	XM_018059630.1	gi|556724468|ref|XP_005958035.1|	PREDICTED: GRAM domain-containing protein 1B isoform X1 [Pantholops hodgsonii]
chi-miR-376b-3p	XM_018044651.1	gi|612060858|ref|XP_007506228.1|	PREDICTED: zinc finger protein 850-like isoform X7 [Monodelphis domestica]
chi-miR-376b-3p	XM_013965443.2	gi|826341775|ref|XP_012516756.1|	PREDICTED: olfactory receptor 2T11 [Propithecus coquereli]
chi-miR-376b-3p	XM_018046720.1	gi|803262191|ref|XP_011990796.1|	PREDICTED: arf-GAP with GTPase, ANK repeat and PH domain-containing protein 3 isoform X8 [Ovis aries musimon]
chi-miR-376b-3p	XM_018042178.1	gi|548525648|ref|XP_005699219.1|	PREDICTED: cadherin-23 isoform X2 [Capra hircus]
chi-miR-376b-3p	XM_005699685.2	gi|556743322|ref|XP_005967171.1|	PREDICTED: putative olfactory receptor 10D3-like [Pantholops hodgsonii]
chi-miR-376b-3p	XM_018044654.1	gi|612060858|ref|XP_007506228.1|	PREDICTED: zinc finger protein 850-like isoform X7 [Monodelphis domestica]
chi-miR-376b-3p	XM_018052464.1	gi|594097069|ref|XP_006071781.1|	PREDICTED: death-associated protein kinase 1-like isoform X1 [Bubalus bubalis]
chi-miR-376b-3p	XM_018052461.1	gi|594097069|ref|XP_006071781.1|	PREDICTED: death-associated protein kinase 1-like isoform X1 [Bubalus bubalis]
chi-miR-376b-3p	XM_018059701.1	gi|641717602|ref|XP_008148317.1|	PREDICTED: probable ATP-dependent RNA helicase DDX6 [Eptesicus fuscus]
chi-miR-376b-3p	XM_018055504.1	gi|926704599|ref|XP_005686951.2|	PREDICTED: translation initiation factor eIF-2B subunit delta [Capra hircus]
chi-miR-376b-3p	XM_018046708.1	gi|548450389|ref|XP_005675191.1|	PREDICTED: lipoma-preferred partner [Capra hircus]
chi-miR-376b-3p	XM_018052249.1	gi|548477591|ref|XP_005684020.1|	PREDICTED: chromaffin granule amine transporter isoform X1 [Capra hircus]
chi-miR-376b-3p	XM_018048625.1	gi|556722474|ref|XP_005957073.1|	PREDICTED: uncharacterized protein LOC102324455 [Pantholops hodgsonii]
chi-miR-376b-3p	XM_018060059.1	gi|926710731|ref|XP_013825472.1|	PREDICTED: solute carrier family 45 member 3 [Capra hircus]
chi-miR-376b-3p	XM_013965740.2	gi|926698566|ref|XP_013821194.1|	PREDICTED: probable phospholipid-transporting ATPase VB isoform X2 [Capra hircus]
chi-miR-376b-3p	XR_001917053.1	gi|926722181|ref|XP_013829555.1|	PREDICTED: endogenous retrovirus group K member 6 Pol protein-like [Capra hircus]
chi-miR-376b-3p	XM_013975707.2	gi|926726572|ref|XP_013831161.1|	PREDICTED: G protein-regulated inducer of neurite outgrowth 2 [Capra hircus]
chi-miR-376b-3p	XM_018046547.1	gi|555983963|ref|XP_005903875.1|	PREDICTED: cyclic AMP-dependent transcription factor ATF-6 alpha [Bos mutus]
chi-miR-376b-3p	XM_018051123.1	gi|803263652|ref|XP_011991530.1|	PREDICTED: ral guanine nucleotide dissociation stimulator-like 3 isoform X3 [Ovis aries musimon]
chi-miR-376b-3p	XM_018063509.1	gi|803020486|ref|XP_011991561.1|	PREDICTED: bromodomain adjacent to zinc finger domain protein 2B isoform X11 [Ovis aries]
chi-miR-376b-3p	XM_005683114.3	gi|426229828|ref|XP_004008985.1|	PREDICTED: janus kinase and microtubule-interacting protein 2 isoform X2 [Ovis aries]
chi-miR-376b-3p	XM_018060366.1	gi|926711392|ref|XP_013825690.1|	PREDICTED: kinesin-like protein KIF1B isoform X6 [Capra hircus]
chi-miR-376b-3p	XM_018055834.1	gi|548455506|ref|XP_005676904.1|	PREDICTED: interleukin-22 receptor subunit alpha-1 isoform X1 [Capra hircus]
chi-miR-376b-3p	XM_018047023.1	gi|466073889|ref|XP_004283019.1|	PREDICTED: calcium/calmodulin-dependent protein kinase type II subunit beta isoform X3 [Orcinus orca]
chi-miR-376b-3p	XM_018057646.1	gi|803207430|ref|XP_011964258.1|	PREDICTED: syntaphilin isoform X4 [Ovis aries musimon]
chi-miR-376b-3p	XM_018041005.1	gi|803234104|ref|XP_011977179.1|	PREDICTED: glutamate receptor ionotropic, NMDA 2A [Ovis aries musimon]
chi-miR-376b-3p	XM_018048792.1	gi|803264371|ref|XP_011991903.1|	PREDICTED: mitochondrial dynamics protein MID51 isoform X1 [Ovis aries musimon]
chi-miR-376b-3p	XM_018053144.1	gi|926700771|ref|XP_013821935.1|	PREDICTED: transcription regulator protein BACH2 [Capra hircus]
chi-miR-376b-3p	XM_018061563.1	gi|803292149|ref|XP_012005727.1|	PREDICTED: type II inositol 3,4-bisphosphate 4-phosphatase isoform X2 [Ovis aries musimon]
chi-miR-376b-3p	XM_018048849.1	gi|803300723|ref|XP_012008874.1|	PREDICTED: transcription factor 20 isoform X1 [Ovis aries musimon]
chi-miR-376b-3p	XM_005691196.3	gi|548499923|ref|XP_005691253.1|	PREDICTED: mineralocorticoid receptor isoform X2 [Capra hircus]
chi-miR-376b-3p	XM_018049743.1	gi|548451547|ref|XP_005675553.1|	PREDICTED: zinc finger and BTB domain-containing protein 38 [Capra hircus]
chi-miR-376b-3p	XM_018060093.1	gi|548497720|ref|XP_005690470.1|	PREDICTED: eukaryotic translation initiation factor 2D [Capra hircus]
chi-miR-376b-3p	XM_018047280.1	gi|803236441|ref|XP_011978365.1|	PREDICTED: voltage-dependent calcium channel subunit alpha-2/delta-1 isoform X4 [Ovis aries musimon]
chi-miR-376b-3p	XM_018060948.1	gi|803215605|ref|XP_011968184.1|	PREDICTED: POZ-, AT hook-, and zinc finger-containing protein 1 isoform X4 [Ovis aries musimon]
chi-miR-376b-3p	XM_018058802.1	gi|426217367|ref|XP_004002925.1|	PREDICTED: TBC1 domain family member 23 isoform X2 [Ovis aries]
chi-miR-376c-3p	XM_005699553.2	gi|742196457|ref|XP_010856764.1|	PREDICTED: olfactory receptor 10G4-like [Bison bison bison]
chi-miR-376c-3p	XM_018047367.1	gi|743700658|ref|XP_010970352.1|	PREDICTED: transmembrane protein 106B [Camelus bactrianus]
chi-miR-376c-3p	XM_018054241.1	gi|724871080|ref|XP_010370878.1|	PREDICTED: pygopus homolog 1 [Rhinopithecus roxellana]
chi-miR-376c-3p	XM_018056785.1	gi|803275621|ref|XP_011997480.1|	PREDICTED: A-kinase anchor protein 11 isoform X1 [Ovis aries musimon]
chi-miR-376c-3p	XM_018049197.1	gi|675648078|ref|XP_008991044.1|	PREDICTED: calcium/calmodulin-dependent protein kinase type II subunit delta isoform X16 [Callithrix jacchus]
chi-miR-376c-3p	XM_018052195.1	gi|593721881|ref|XP_007107171.1|	PREDICTED: solute carrier family 25 member 51 isoform X1 [Physeter catodon]
chi-miR-376c-3p	XM_018042693.1	gi|803283992|ref|XP_012001666.1|	PREDICTED: echinoderm microtubule-associated protein-like 3 isoform X8 [Ovis aries musimon]
chi-miR-376c-3p	XM_018042320.1	gi|528927364|ref|XP_005193161.1|	PREDICTED: zinc finger protein 25 [Bos taurus]
chi-miR-376c-3p	XM_005699124.3	gi|548525565|ref|XP_005699180.1|	PREDICTED: ATP-dependent RNA helicase DDX50 isoform X1 [Capra hircus]
chi-miR-376c-3p	XM_005683891.3	gi|593721881|ref|XP_007107171.1|	PREDICTED: solute carrier family 25 member 51 isoform X1 [Physeter catodon]
chi-miR-376c-3p	XM_018047870.1	gi|926682633|ref|XP_013819540.1|	PREDICTED: nucleolar pre-ribosomal-associated protein 1 [Capra hircus]
chi-miR-376c-3p	XM_018058417.1	gi|742105638|ref|XP_010835284.1|	PREDICTED: calcium-binding protein 39 [Bison bison bison]
chi-miR-376c-3p	XM_018054202.1	gi|548483443|ref|XP_005685825.1|	PREDICTED: tropomodulin-2 [Capra hircus]
chi-miR-376c-3p	XM_018039376.1	gi|556773504|ref|XP_005981904.1|	PREDICTED: vacuolar protein sorting-associated protein 4B [Pantholops hodgsonii]
chi-miR-376c-3p	XM_018058228.1	gi|803287728|ref|XP_012003524.1|	PREDICTED: cadherin-17 [Ovis aries musimon]
chi-miR-376c-3p	XM_018062914.1	gi|548533350|ref|XP_005701484.1|	PREDICTED: zinc finger protein 665-like [Capra hircus]
chi-miR-376c-3p	XM_005700584.2	gi|548530416|ref|XP_005700641.1|	PREDICTED: cylicin-1 [Capra hircus]
chi-miR-376c-3p	XM_018047179.1	gi|548463429|ref|XP_005679283.1|	PREDICTED: probable methyltransferase BTM2 homolog [Capra hircus]
chi-miR-376c-3p	XM_013963804.2	gi|926691464|ref|XP_013819258.1|	PREDICTED: LETM1 domain-containing protein 1 isoform X2 [Capra hircus]
chi-miR-376c-3p	XM_005676410.3	gi|426221406|ref|XP_004004901.1|	PREDICTED: neuropilin-2 isoform X4 [Ovis aries]
chi-miR-376c-3p	XM_018050111.1	gi|556764593|ref|XP_005977565.1|	PREDICTED: LOW QUALITY PROTEIN: magnesium transporter NIPA4 [Pantholops hodgsonii]
chi-miR-376c-3p	XM_018041465.1	gi|803264895|ref|XP_011992186.1|	PREDICTED: cytoplasmic polyadenylation element-binding protein 3 isoform X4 [Ovis aries musimon]
chi-miR-376c-3p	XM_018060407.1	gi|803258864|ref|XP_011989179.1|	PREDICTED: urotensin-2 [Ovis aries musimon]
chi-miR-376c-3p	XM_018059692.1	gi|926709538|ref|XP_013824998.1|	PREDICTED: glucose-6-phosphate translocase isoform X1 [Capra hircus]
chi-miR-376c-3p	XM_005679263.3	gi|965793204|ref|XP_014964390.1|	PREDICTED: cyclic AMP-responsive element-binding protein 5 isoform X3 [Ovis aries musimon]
chi-miR-376c-3p	XM_005686978.3	gi|821399929|ref|XP_012390306.1|	PREDICTED: WD repeat-containing protein 35 isoform X2 [Orcinus orca]
chi-miR-376c-3p	XM_005693960.3	gi|676272934|gb|KFO27677.1|	ADP-ribosylation factor 2 [Fukomys damarensis]
chi-miR-376c-3p	XM_018043352.1	gi|803268801|ref|XP_011994123.1|	PREDICTED: protein turtle homolog B isoform X4 [Ovis aries musimon]
chi-miR-376c-3p	XM_018065665.1	gi|926718657|ref|XP_013828281.1|	PREDICTED: uncharacterized protein C5orf42 homolog isoform X4 [Capra hircus]
chi-miR-376c-3p	XM_018062464.1	gi|466016225|ref|XP_004271289.1|	PREDICTED: multiple epidermal growth factor-like domains protein 8 isoform X1 [Orcinus orca]
chi-miR-376c-3p	XM_018063924.1	gi|926718087|ref|XP_013828082.1|	PREDICTED: ATP-binding cassette sub-family A member 6 [Capra hircus]
chi-miR-376c-3p	XM_005691995.3	gi|5901926|ref|NP_008937.1|	cleavage and polyadenylation specificity factor subunit 5 [Homo sapiens]
chi-miR-376c-3p	XM_018057545.1	gi|803207846|ref|XP_011964451.1|	PREDICTED: potassium voltage-gated channel subfamily KQT member 2 isoform X7 [Ovis aries musimon]
chi-miR-376c-3p	XM_018054294.1	gi|21666571|gb|AAM73764.1|AF402000_1	talin 2 [Homo sapiens]
chi-miR-376c-3p	XM_005686815.3	gi|548486316|ref|XP_005686872.1|	PREDICTED: pleckstrin [Capra hircus]
chi-miR-376c-3p	XM_018045938.1	gi|965915861|ref|XP_014947668.1|	PREDICTED: homeodomain-interacting protein kinase 1 isoform X2 [Ovis aries]
chi-miR-376c-3p	XM_018047918.1	gi|926682633|ref|XP_013819540.1|	PREDICTED: nucleolar pre-ribosomal-associated protein 1 [Capra hircus]
chi-miR-376c-3p	XM_018052194.1	gi|593721881|ref|XP_007107171.1|	PREDICTED: solute carrier family 25 member 51 isoform X1 [Physeter catodon]
chi-miR-376c-3p	XM_018059748.1	gi|926709326|ref|XP_005689543.2|	PREDICTED: serine/threonine-protein kinase SIK3 isoform X4 [Capra hircus]
chi-miR-376c-3p	XM_005681228.2	gi|965862967|ref|XP_012001360.2|	PREDICTED: uroplakin-3a isoform X2 [Ovis aries musimon]
chi-miR-376c-3p	XM_018052403.1	gi|817296449|ref|XP_012318678.1|	PREDICTED: uncharacterized protein LOC105724561 [Aotus nancymaae]
chi-miR-376c-3p	XM_018044236.1	gi|803314680|ref|XP_012015646.1|	PREDICTED: NF-kappa-B-activating protein [Ovis aries musimon]
chi-miR-376c-3p	XM_018042313.1	gi|528927364|ref|XP_005193161.1|	PREDICTED: zinc finger protein 25 [Bos taurus]
chi-miR-376c-3p	XM_005693961.3	gi|537142746|gb|ERE68625.1|	ADP-ribosylation factor 3-like protein [Cricetulus griseus]
chi-miR-376c-3p	XM_018061654.1	gi|556757118|ref|XP_005973906.1|	PREDICTED: dyslexia-associated protein KIAA0319 homolog isoform X1 [Pantholops hodgsonii]
chi-miR-376c-3p	XM_018061529.1	gi|593724777|ref|XP_007108512.1|	PREDICTED: unconventional myosin-Ib-like isoform X3 [Physeter catodon]
chi-miR-376c-3p	XM_018054924.1	gi|803041253|ref|XP_004006181.2|	PREDICTED: neuronal PAS domain-containing protein 2 isoform X5 [Ovis aries]
chi-miR-376c-3p	XM_018046884.1	gi|926690737|ref|XP_013818980.1|	PREDICTED: ubinuclein-2 [Capra hircus]
chi-miR-376c-3p	XM_013972703.2	gi|926718272|ref|XP_013828157.1|	PREDICTED: lymphocyte cytosolic protein 2 [Capra hircus]
chi-miR-376c-3p	XM_018042321.1	gi|528927364|ref|XP_005193161.1|	PREDICTED: zinc finger protein 25 [Bos taurus]
chi-miR-376c-3p	XM_018042317.1	gi|528927364|ref|XP_005193161.1|	PREDICTED: zinc finger protein 25 [Bos taurus]
chi-miR-376c-3p	XM_018048770.1	gi|803264415|ref|XP_011991926.1|	PREDICTED: GTP-binding protein 1 isoform X2 [Ovis aries musimon]
chi-miR-376c-3p	XM_018048084.1	gi|926691944|ref|XP_013819400.1|	PREDICTED: zinc transporter ZIP5 [Capra hircus]
chi-miR-376c-3p	XR_001919869.1	gi|803257556|ref|XP_011988661.1|	PREDICTED: DNA polymerase subunit gamma-1 isoform X2 [Ovis aries musimon]
chi-miR-376c-3p	XM_005683892.3	gi|593721881|ref|XP_007107171.1|	PREDICTED: solute carrier family 25 member 51 isoform X1 [Physeter catodon]
chi-miR-376c-3p	XM_013971768.2	gi|926715580|ref|XP_013827222.1|	PREDICTED: syntaxin-binding protein 4 [Capra hircus]
chi-miR-376c-3p	XM_018043851.1	gi|466085624|ref|XP_004285592.1|	PREDICTED: phosphorylase b kinase regulatory subunit alpha, skeletal muscle isoform isoform X3 [Orcinus orca]
chi-miR-376c-3p	XM_013975774.2	gi|586556572|ref|XP_006926728.1|	PREDICTED: disks large homolog 2 isoform X2 [Pteropus alecto]
chi-miR-376c-3p	XM_018042316.1	gi|528927364|ref|XP_005193161.1|	PREDICTED: zinc finger protein 25 [Bos taurus]
chi-miR-376c-3p	XM_018049924.1	gi|926684079|ref|XP_013821532.1|	PREDICTED: fas apoptotic inhibitory molecule 1 isoform X2 [Capra hircus]
chi-miR-376c-3p	XM_018055604.1	gi|821399929|ref|XP_012390306.1|	PREDICTED: WD repeat-containing protein 35 isoform X2 [Orcinus orca]
chi-miR-376c-3p	XM_018058611.1	gi|926708336|ref|XP_013824579.1|	PREDICTED: trafficking protein particle complex subunit 9 [Capra hircus]
chi-miR-376c-3p	XM_018050924.1	gi|466045878|ref|XP_004277311.1|	PREDICTED: long-chain-fatty-acid--CoA ligase ACSBG2 [Orcinus orca]
chi-miR-376c-3p	XR_001296945.2	-	-
chi-miR-376c-3p	XM_018042315.1	gi|528927364|ref|XP_005193161.1|	PREDICTED: zinc finger protein 25 [Bos taurus]
chi-miR-376c-3p	XM_018059812.1	gi|548494234|ref|XP_005689483.1|	PREDICTED: rho GTPase-activating protein 20 isoform X1 [Capra hircus]
chi-miR-376c-3p	XM_018054161.1	gi|548483532|ref|XP_005685867.1|	PREDICTED: semaphorin-6D isoform X3 [Capra hircus]
chi-miR-376c-3p	XM_018058434.1	gi|926708515|ref|XP_005689100.2|	PREDICTED: phosphatidylinositol 3,4,5-trisphosphate-dependent Rac exchanger 2 protein [Capra hircus]
chi-miR-376c-3p	XM_005701428.3	gi|548533352|ref|XP_005701485.1|	PREDICTED: 40S ribosomal protein S4, X isoform-like [Capra hircus]
chi-miR-376c-3p	XM_018043852.1	gi|926728576|ref|XP_013831827.1|	PREDICTED: E3 ubiquitin-protein ligase RLIM [Capra hircus]
chi-miR-376c-3p	XM_005686075.3	gi|545842357|ref|XP_003128712.2|	PREDICTED: synapse differentiation-inducing gene protein 1-like isoform X1 [Sus scrofa]
chi-miR-376c-3p	XM_018063150.1	gi|955531146|ref|XP_014648081.1|	PREDICTED: tubulin beta-3 chain [Ceratotherium simum simum]
chi-miR-376c-3p	XR_001918399.1	gi|594682294|ref|XP_007188735.1|	PREDICTED: rho guanine nucleotide exchange factor 37 isoform X4 [Balaenoptera acutorostrata scammoni]
chi-miR-376c-3p	XM_018063977.1	gi|926718113|ref|XP_013828091.1|	PREDICTED: probable helicase with zinc finger domain [Capra hircus]
chi-miR-376c-3p	XM_005689916.2	gi|296479947|tpg|DAA22062.1|	TPA: olfactory receptor Olr104 (predicted)-like [Bos taurus]
chi-miR-376c-3p	XM_018055315.1	gi|594061589|ref|XP_006054873.1|	PREDICTED: sulfotransferase 1C2 isoform X1 [Bubalus bubalis]
chi-miR-376c-3p	XM_018045925.1	gi|803001518|ref|XP_004003040.2|	PREDICTED: sorting nexin-4 isoform X1 [Ovis aries]
chi-miR-376c-3p	XM_005676064.3	gi|803007213|ref|XP_011966322.1|	PREDICTED: integrin beta-6 isoform X1 [Ovis aries]
chi-miR-376c-3p	XM_018051659.1	gi|555961977|ref|XP_005893082.1|	PREDICTED: keratin-associated protein 10-12 isoform X1 [Bos mutus]
chi-miR-376c-3p	XM_005683893.3	gi|593721881|ref|XP_007107171.1|	PREDICTED: solute carrier family 25 member 51 isoform X1 [Physeter catodon]
chi-miR-376c-3p	XM_018042319.1	gi|528927364|ref|XP_005193161.1|	PREDICTED: zinc finger protein 25 [Bos taurus]
chi-miR-376c-3p	XM_018044528.1	gi|926731016|ref|XP_013832767.1|	PREDICTED: voltage-dependent L-type calcium channel subunit alpha-1S-like [Capra hircus]
chi-miR-376c-3p	XM_018064866.1	gi|821011910|ref|XP_012358723.1|	PREDICTED: LOW QUALITY PROTEIN: voltage-dependent T-type calcium channel subunit alpha-1G [Nomascus leucogenys]
chi-miR-376c-3p	XM_018058958.1	gi|556729352|ref|XP_005960389.1|	PREDICTED: probable inactive 1-aminocyclopropane-1-carboxylate synthase-like protein 2 [Pantholops hodgsonii]
chi-miR-376c-3p	XR_001919516.1	-	-
chi-miR-376c-3p	XM_018042314.1	gi|528927364|ref|XP_005193161.1|	PREDICTED: zinc finger protein 25 [Bos taurus]
chi-miR-376c-3p	XM_018043641.1	gi|594069882|ref|XP_006058834.1|	PREDICTED: RNA-binding protein 10 isoform X4 [Bubalus bubalis]
chi-miR-376c-3p	XM_018060472.1	gi|585190451|ref|XP_006746514.1|	PREDICTED: membrane metallo-endopeptidase-like 1 [Leptonychotes weddellii]
chi-miR-376c-3p	XM_005689159.3	gi|655690426|ref|XP_002710777.2|	PREDICTED: R-spondin-2 isoform X1 [Oryctolagus cuniculus]
chi-miR-376c-3p	XM_018044300.1	gi|744581805|ref|XP_010984155.1|	PREDICTED: kelch-like protein 13 isoform X4 [Camelus dromedarius]
chi-miR-376c-3p	XM_018051697.1	gi|955498346|ref|XP_014637026.1|	PREDICTED: olfactory receptor 7A17-like [Ceratotherium simum simum]
chi-miR-376c-3p	XM_018056662.1	gi|594067314|ref|XP_006057609.1|	PREDICTED: dolichyl-phosphate beta-glucosyltransferase isoform X4 [Bubalus bubalis]
chi-miR-376c-3p	XM_018047355.1	gi|478514439|ref|XP_004431470.1|	PREDICTED: basic leucine zipper and W2 domain-containing protein 2 isoform X1 [Ceratotherium simum simum]
chi-miR-376c-3p	XM_018052045.1	gi|926699203|ref|XP_013821415.1|	PREDICTED: dedicator of cytokinesis protein 8 [Capra hircus]
chi-miR-376c-3p	XM_018063918.1	gi|803282177|ref|XP_012000782.1|	PREDICTED: ATP-binding cassette sub-family A member 10 isoform X3 [Ovis aries musimon]
chi-miR-376c-3p	XM_018043901.1	gi|426395279|ref|XP_004063902.1|	PREDICTED: uncharacterized protein LOC101143987 [Gorilla gorilla gorilla]
chi-miR-376c-3p	XM_018041443.1	gi|440908577|gb|ELR58580.1|	Neurochondrin, partial [Bos mutus]
chi-miR-376c-3p	XM_018059265.1	gi|926710193|ref|XP_013825257.1|	PREDICTED: homeodomain-interacting protein kinase 3 isoform X3 [Capra hircus]
chi-miR-376c-3p	XM_018039819.1	gi|556719437|ref|XP_005955603.1|	PREDICTED: lipoxygenase homology domain-containing protein 1 [Pantholops hodgsonii]
chi-miR-376c-3p	XM_018057082.1	gi|803327872|ref|XP_012022102.1|	PREDICTED: dnaJ homolog subfamily C member 1 [Ovis aries musimon]
chi-let-7d-5p	XM_018052056.1	gi|926699227|ref|XP_013821425.1|	PREDICTED: amyloid beta A4 precursor protein-binding family A member 1 [Capra hircus]
chi-let-7d-5p	XM_018048925.1	gi|803209980|ref|XP_011965440.1|	PREDICTED: bromodomain-containing protein 1 isoform X5 [Ovis aries musimon]
chi-let-7d-5p	XM_005681341.3	gi|926693483|ref|XP_013819935.1|	PREDICTED: integrator complex subunit 12 isoform X1 [Capra hircus]
chi-let-7d-5p	XM_013964532.2	gi|926693662|ref|XP_013819986.1|	PREDICTED: SWI/SNF-related matrix-associated actin-dependent regulator of chromatin subfamily A containing DEAD/H box 1 isoform X4 [Capra hircus]
chi-let-7d-5p	XM_005681340.3	gi|926693483|ref|XP_013819935.1|	PREDICTED: integrator complex subunit 12 isoform X1 [Capra hircus]
chi-let-7d-5p	XM_005695926.2	gi|548515525|ref|XP_005695983.1|	PREDICTED: hyaluronidase-2 [Capra hircus]
chi-let-7d-5p	XM_018056242.1	gi|803316320|ref|XP_012016453.1|	PREDICTED: sodium-dependent phosphate transport protein 2C isoform X4 [Ovis aries musimon]
chi-let-7d-5p	XM_018056238.1	gi|803316318|ref|XP_012016452.1|	PREDICTED: sodium-dependent phosphate transport protein 2C isoform X2 [Ovis aries musimon]
chi-let-7d-5p	XM_018040543.1	gi|594051355|ref|XP_006050012.1|	PREDICTED: regulator of G-protein signaling 11 isoform X2 [Bubalus bubalis]
chi-let-7d-5p	XM_018039286.1	gi|803217677|ref|XP_011969192.1|	PREDICTED: myoD family inhibitor [Ovis aries musimon]
chi-let-7d-5p	XM_018055564.1	gi|548486591|ref|XP_005687006.1|	PREDICTED: nuclear receptor coactivator 1 isoform X1 [Capra hircus]
chi-let-7d-5p	XM_018048924.1	gi|803209976|ref|XP_011965438.1|	PREDICTED: bromodomain-containing protein 1 isoform X3 [Ovis aries musimon]
chi-let-7d-5p	XM_018057659.1	gi|548490488|ref|XP_005688392.1|	PREDICTED: solute carrier family 52, riboflavin transporter, member 3 [Capra hircus]
chi-let-7d-5p	XM_018047641.1	gi|594080246|ref|XP_006063764.1|	PREDICTED: integrin alpha-5 [Bubalus bubalis]
chi-let-7d-5p	XM_005690626.3	gi|548498160|ref|XP_005690683.1|	PREDICTED: E-selectin [Capra hircus]
chi-let-7d-5p	XM_013964307.2	gi|594091129|ref|XP_006068952.1|	PREDICTED: LOW QUALITY PROTEIN: chondroadherin-like protein [Bubalus bubalis]
chi-let-7d-5p	XM_005676519.3	gi|965907217|ref|XP_014946010.1|	PREDICTED: SWI/SNF-related matrix-associated actin-dependent regulator of chromatin subfamily A-like protein 1 isoform X4 [Ovis aries musimon]
chi-let-7d-5p	XM_018039284.1	gi|594091693|ref|XP_006069218.1|	PREDICTED: myoD family inhibitor isoform X1 [Bubalus bubalis]
chi-let-7d-5p	XM_018056241.1	gi|803316318|ref|XP_012016452.1|	PREDICTED: sodium-dependent phosphate transport protein 2C isoform X2 [Ovis aries musimon]
chi-let-7d-5p	XM_018047915.1	gi|803267501|ref|XP_011993496.1|	PREDICTED: glucoside xylosyltransferase 1 isoform X2 [Ovis aries musimon]
chi-let-7d-5p	XM_018039285.1	gi|594091693|ref|XP_006069218.1|	PREDICTED: myoD family inhibitor isoform X1 [Bubalus bubalis]
chi-let-7d-5p	XM_018054882.1	gi|803291349|ref|XP_012005334.1|	PREDICTED: tyrosine-protein kinase ZAP-70 isoform X2 [Ovis aries musimon]
chi-let-7d-5p	XM_013964481.2	gi|926693483|ref|XP_013819935.1|	PREDICTED: integrator complex subunit 12 isoform X1 [Capra hircus]
chi-let-7d-5p	XM_018055780.1	gi|471370436|ref|XP_004375730.1|	PREDICTED: pre-B-cell leukemia transcription factor 3 isoform X2 [Trichechus manatus latirostris]
chi-let-7d-5p	XM_018066183.1	gi|926719580|ref|XP_005695421.2|	PREDICTED: endoribonuclease Dicer [Capra hircus]
chi-let-7d-5p	XM_005681418.3	gi|548469937|ref|XP_005681475.1|	PREDICTED: SWI/SNF-related matrix-associated actin-dependent regulator of chromatin subfamily A containing DEAD/H box 1 isoform X1 [Capra hircus]
chi-let-7d-5p	XM_018041288.1	gi|926689305|ref|XP_013818463.1|	PREDICTED: zinc finger MYM-type protein 6 [Capra hircus]
chi-let-7d-5p	XM_018059723.1	gi|965907217|ref|XP_014946010.1|	PREDICTED: SWI/SNF-related matrix-associated actin-dependent regulator of chromatin subfamily A-like protein 1 isoform X4 [Ovis aries musimon]
chi-let-7d-5p	XM_018060016.1	gi|440903929|gb|ELR54516.1|	Phosphatidylinositol-4-phosphate 3-kinase C2 domain-containing subunit beta [Bos mutus]
chi-let-7d-5p	XM_018056122.1	gi|926705337|ref|XP_013823506.1|	PREDICTED: protein transport protein Sec16A [Capra hircus]
chi-let-7d-5p	XM_005674672.3	gi|802996289|ref|XP_012041560.1|	PREDICTED: trifunctional purine biosynthetic protein adenosine-3 isoform X1 [Ovis aries]
chi-let-7d-5p	XM_018051284.1	gi|296485943|tpg|DAA28058.1|	TPA: hypothetical protein BOS_7466 [Bos taurus]
chi-let-7d-5p	XR_001918876.1	gi|926705337|ref|XP_013823506.1|	PREDICTED: protein transport protein Sec16A [Capra hircus]
chi-let-7d-5p	XM_005700793.3	gi|795192814|ref|XP_011846813.1|	PREDICTED: protein-cysteine N-palmitoyltransferase porcupine isoform X4 [Mandrillus leucophaeus]
chi-let-7d-5p	XM_013963783.2	gi|759184709|ref|XP_011380647.1|	PREDICTED: autophagy-related protein 101 isoform X1 [Pteropus vampyrus]
chi-let-7d-5p	XM_018062703.1	gi|926714898|ref|XP_005692735.2|	PREDICTED: ER lumen protein-retaining receptor 1 [Capra hircus]
chi-let-7d-5p	XM_013976479.2	gi|635143363|ref|XP_007989774.1|	PREDICTED: protein-cysteine N-palmitoyltransferase porcupine isoform X1 [Chlorocebus sabaeus]
chi-let-7d-5p	XM_013967828.2	gi|548486591|ref|XP_005687006.1|	PREDICTED: nuclear receptor coactivator 1 isoform X1 [Capra hircus]
chi-let-7d-5p	XM_018055779.1	gi|611976699|ref|XP_007474804.1|	PREDICTED: pre-B-cell leukemia transcription factor 3, partial [Monodelphis domestica]
chi-let-7d-5p	XM_018065850.1	gi|965809275|ref|XP_014959293.1|	PREDICTED: protein FAM169B isoform X2 [Ovis aries musimon]
chi-let-7d-5p	XM_018038368.1	gi|548515525|ref|XP_005695983.1|	PREDICTED: hyaluronidase-2 [Capra hircus]
chi-let-7d-5p	XM_005679944.3	gi|759184709|ref|XP_011380647.1|	PREDICTED: autophagy-related protein 101 isoform X1 [Pteropus vampyrus]
chi-let-7d-5p	XM_018053976.1	gi|548484080|ref|XP_005686131.1|	PREDICTED: ATP-binding cassette sub-family D member 4 isoform X2 [Capra hircus]
chi-let-7d-5p	XM_018038314.1	gi|744541477|ref|XP_010983704.1|	PREDICTED: dual specificity protein phosphatase 7 [Camelus dromedarius]
chi-let-7d-5p	XM_018039360.1	gi|926722819|ref|XP_013829808.1|	PREDICTED: netrin receptor DCC [Capra hircus]
chi-let-7d-5p	XM_013966491.2	gi|803099104|ref|XP_012038190.1|	PREDICTED: origin recognition complex subunit 3 isoform X3 [Ovis aries]
chi-let-7d-5p	XM_005696986.3	gi|635097782|ref|XP_007972111.1|	PREDICTED: LOW QUALITY PROTEIN: zinc finger and SCAN domain-containing protein 12 [Chlorocebus sabaeus]
chi-let-7d-5p	XM_018058079.1	gi|942034105|ref|XP_014336090.1|	PREDICTED: LOW QUALITY PROTEIN: serine/threonine-protein kinase H2 [Bos mutus]
chi-let-7d-5p	XM_018054754.1	gi|803316336|ref|XP_012016462.1|	PREDICTED: NADPH-dependent diflavin oxidoreductase 1 isoform X3 [Ovis aries musimon]
chi-let-7d-5p	XM_005681420.2	gi|548469941|ref|XP_005681477.1|	PREDICTED: SWI/SNF-related matrix-associated actin-dependent regulator of chromatin subfamily A containing DEAD/H box 1 isoform X2 [Capra hircus]
chi-let-7d-5p	XM_018061014.1	gi|926712739|ref|XP_013826153.1|	PREDICTED: THO complex subunit 5 homolog isoform X1 [Capra hircus]
chi-let-7d-5p	XM_018041187.1	gi|602683298|ref|XP_007453913.1|	PREDICTED: gap junction beta-3 protein [Lipotes vexillifer]
chi-let-7d-5p	XM_005700792.3	gi|635143363|ref|XP_007989774.1|	PREDICTED: protein-cysteine N-palmitoyltransferase porcupine isoform X1 [Chlorocebus sabaeus]
chi-let-7d-5p	XM_018055781.1	gi|946798699|ref|XP_014384853.1|	PREDICTED: pre-B-cell leukemia transcription factor 3 isoform X1 [Myotis brandtii]
chi-let-7d-5p	XM_018056121.1	gi|926705337|ref|XP_013823506.1|	PREDICTED: protein transport protein Sec16A [Capra hircus]
chi-let-7d-5p	XM_018040932.1	gi|958739947|ref|XP_014708948.1|	PREDICTED: glycerophosphodiester phosphodiesterase 1 isoform X3 [Equus asinus]
chi-let-7d-5p	XM_018041279.1	gi|926689305|ref|XP_013818463.1|	PREDICTED: zinc finger MYM-type protein 6 [Capra hircus]
chi-let-7d-5p	XM_005679555.3	gi|926690810|ref|XP_005679612.2|	PREDICTED: caspase-2 [Capra hircus]
chi-let-7d-5p	XM_018039287.1	gi|594091693|ref|XP_006069218.1|	PREDICTED: myoD family inhibitor isoform X1 [Bubalus bubalis]
chi-let-7d-5p	XM_013966085.2	gi|926699578|ref|XP_013821539.1|	PREDICTED: spermatogenesis-associated protein 31C2 [Capra hircus]
chi-let-7d-5p	XM_005674671.3	gi|802996289|ref|XP_012041560.1|	PREDICTED: trifunctional purine biosynthetic protein adenosine-3 isoform X1 [Ovis aries]
chi-let-7d-5p	XM_013962859.2	gi|594089959|ref|XP_006068393.1|	PREDICTED: olfactory receptor 2D3-like [Bubalus bubalis]
chi-let-7d-5p	XM_005679153.3	gi|61316454|ref|NP_001013019.1|	protein Wnt-2 precursor [Bos taurus]
chi-let-7d-5p	XM_005674673.3	gi|802996289|ref|XP_012041560.1|	PREDICTED: trifunctional purine biosynthetic protein adenosine-3 isoform X1 [Ovis aries]
chi-let-7d-5p	XM_018054881.1	gi|803291349|ref|XP_012005334.1|	PREDICTED: tyrosine-protein kinase ZAP-70 isoform X2 [Ovis aries musimon]
chi-let-7d-5p	XM_005700181.3	gi|686773569|ref|XP_009235141.1|	PREDICTED: thymosin beta-15A isoform X1 [Pongo abelii]
chi-let-7d-5p	XM_005684697.3	gi|426234708|ref|XP_004011334.1|	PREDICTED: origin recognition complex subunit 3 isoform X2 [Ovis aries]
chi-let-7d-5p	XM_018056120.1	gi|926705337|ref|XP_013823506.1|	PREDICTED: protein transport protein Sec16A [Capra hircus]
chi-let-7d-5p	XM_018042201.1	gi|803228231|ref|XP_011974400.1|	PREDICTED: synaptopodin 2-like protein isoform X4 [Ovis aries musimon]
chi-let-7d-5p	XM_018044342.1	gi|505492446|gb|AGL96596.1|	low density lipoprotein receptor-related protein 8 [Ovis aries]
chi-let-7d-5p	XM_018055562.1	gi|548486591|ref|XP_005687006.1|	PREDICTED: nuclear receptor coactivator 1 isoform X1 [Capra hircus]
chi-let-7d-5p	XM_013962871.2	gi|602683298|ref|XP_007453913.1|	PREDICTED: gap junction beta-3 protein [Lipotes vexillifer]
chi-let-7d-5p	XM_018056123.1	gi|926705337|ref|XP_013823506.1|	PREDICTED: protein transport protein Sec16A [Capra hircus]
chi-let-7d-5p	XM_005680538.3	-	-
chi-let-7d-5p	XM_005686074.3	gi|742185884|ref|XP_010854054.1|	PREDICTED: ATP-binding cassette sub-family D member 4 [Bison bison bison]
chi-let-7d-5p	XM_018056537.1	gi|803220542|ref|XP_011970581.1|	PREDICTED: palmitoyltransferase ZDHHC18 isoform X2 [Ovis aries musimon]
chi-let-7d-5p	XM_018055778.1	gi|5453852|ref|NP_006186.1|	pre-B-cell leukemia transcription factor 3 isoform 1 [Homo sapiens]
chi-let-7d-5p	XM_005675102.3	gi|548450222|ref|XP_005675159.1|	PREDICTED: carboxypeptidase N subunit 2 [Capra hircus]
chi-let-7d-5p	XM_018056239.1	gi|803316318|ref|XP_012016452.1|	PREDICTED: sodium-dependent phosphate transport protein 2C isoform X2 [Ovis aries musimon]
chi-let-7d-5p	XM_005697536.3	gi|548519973|ref|XP_005697593.1|	PREDICTED: glycerophosphodiester phosphodiesterase 1 [Capra hircus]
chi-let-7d-5p	XM_018047917.1	gi|803267505|ref|XP_011993498.1|	PREDICTED: glucoside xylosyltransferase 1 isoform X4 [Ovis aries musimon]
chi-let-7d-5p	XM_018039288.1	gi|803217677|ref|XP_011969192.1|	PREDICTED: myoD family inhibitor [Ovis aries musimon]
chi-let-7d-5p	XM_018050467.1	gi|803222586|ref|XP_011971569.1|	PREDICTED: protein strawberry notch homolog 2 isoform X3 [Ovis aries musimon]
chi-let-7d-5p	XR_001917277.1	gi|803326740|ref|XP_012021554.1|	PREDICTED: cardiotrophin-1 isoform X2 [Ovis aries musimon]
chi-let-7d-5p	XM_005674675.3	gi|802996289|ref|XP_012041560.1|	PREDICTED: trifunctional purine biosynthetic protein adenosine-3 isoform X1 [Ovis aries]
chi-let-7d-5p	XM_005680537.3	gi|957742296|gb|ALQ12262.1|	insulin-like growth factor-1 [Alligator sinensis]
chi-let-7d-5p	XM_005700791.3	gi|635143363|ref|XP_007989774.1|	PREDICTED: protein-cysteine N-palmitoyltransferase porcupine isoform X1 [Chlorocebus sabaeus]
chi-let-7d-5p	XM_005680539.3	-	-
chi-let-7d-5p	XM_018055561.1	gi|548486591|ref|XP_005687006.1|	PREDICTED: nuclear receptor coactivator 1 isoform X1 [Capra hircus]
chi-let-7d-5p	XM_018051174.1	gi|593748489|ref|XP_007129499.1|	PREDICTED: NADH dehydrogenase [ubiquinone] 1 beta subcomplex subunit 7 [Physeter catodon]
chi-let-7d-5p	XM_018052054.1	gi|926699227|ref|XP_013821425.1|	PREDICTED: amyloid beta A4 precursor protein-binding family A member 1 [Capra hircus]
chi-let-7d-5p	XM_005684696.3	gi|803099091|ref|XP_012038189.1|	PREDICTED: origin recognition complex subunit 3 isoform X1 [Ovis aries]
chi-let-7d-5p	XM_005681421.3	gi|803081958|ref|XP_012035060.1|	PREDICTED: SWI/SNF-related matrix-associated actin-dependent regulator of chromatin subfamily A containing DEAD/H box 1 isoform X1 [Ovis aries]
chi-let-7d-5p	XM_013964530.2	gi|548469941|ref|XP_005681477.1|	PREDICTED: SWI/SNF-related matrix-associated actin-dependent regulator of chromatin subfamily A containing DEAD/H box 1 isoform X2 [Capra hircus]
chi-let-7d-5p	XM_005699556.3	gi|594064155|ref|XP_006056096.1|	PREDICTED: olfactory receptor 8G1-like [Bubalus bubalis]
chi-let-7d-5p	XM_018041284.1	gi|926689305|ref|XP_013818463.1|	PREDICTED: zinc finger MYM-type protein 6 [Capra hircus]
chi-let-7d-5p	XM_005696985.3	gi|635097782|ref|XP_007972111.1|	PREDICTED: LOW QUALITY PROTEIN: zinc finger and SCAN domain-containing protein 12 [Chlorocebus sabaeus]
chi-let-7d-5p	XM_018041272.1	gi|926689305|ref|XP_013818463.1|	PREDICTED: zinc finger MYM-type protein 6 [Capra hircus]
chi-let-7d-5p	XR_001918877.1	gi|926705337|ref|XP_013823506.1|	PREDICTED: protein transport protein Sec16A [Capra hircus]
chi-let-7d-5p	XM_018066181.1	gi|926719580|ref|XP_005695421.2|	PREDICTED: endoribonuclease Dicer [Capra hircus]
novel_mir327	XM_018059002.1	gi|926685934|ref|XP_013828323.1|	PREDICTED: receptor-type tyrosine-protein phosphatase-like N [Capra hircus]
novel_mir327	XM_018043598.1	gi|926730777|ref|XP_005701983.2|	PREDICTED: HRAS-like suppressor 3, partial [Capra hircus]
novel_mir327	XM_018042113.1	gi|803237941|ref|XP_011979083.1|	PREDICTED: proline synthase co-transcribed bacterial homolog protein isoform X3 [Ovis aries musimon]
novel_mir327	XM_018040502.1	gi|803260337|ref|XP_011989916.1|	PREDICTED: leucine-rich repeat flightless-interacting protein 1 isoform X44 [Ovis aries musimon]
novel_mir327	XM_018040560.1	gi|803260365|ref|XP_011989932.1|	PREDICTED: leucine-rich repeat flightless-interacting protein 1 isoform X56 [Ovis aries musimon]
novel_mir327	XM_018051059.1	gi|803263447|ref|XP_011991420.1|	PREDICTED: sphingosine 1-phosphate receptor 5 [Ovis aries musimon]
novel_mir327	XM_018040566.1	gi|803260367|ref|XP_011989933.1|	PREDICTED: leucine-rich repeat flightless-interacting protein 1 isoform X57 [Ovis aries musimon]
novel_mir327	XM_018051060.1	gi|803263447|ref|XP_011991420.1|	PREDICTED: sphingosine 1-phosphate receptor 5 [Ovis aries musimon]
novel_mir327	XM_018040595.1	gi|926689391|ref|XP_013818498.1|	PREDICTED: leucine-rich repeat flightless-interacting protein 1 isoform X7 [Capra hircus]
novel_mir327	XM_018056420.1	gi|965956353|ref|XP_014953730.1|	PREDICTED: FERM, RhoGEF and pleckstrin domain-containing protein 1 [Ovis aries]
novel_mir327	XM_005701705.2	gi|548534586|ref|XP_005701762.1|	PREDICTED: uncharacterized protein C6orf15 homolog isoform X1 [Capra hircus]
novel_mir327	XM_018046598.1	gi|322310296|ref|NP_001189781.1|	intelectin precursor [Ovis aries]
novel_mir327	XM_005676341.3	gi|803302935|ref|XP_012009954.1|	PREDICTED: aldehyde oxidase 2 isoform X1 [Ovis aries musimon]
novel_mir327	XM_018040574.1	gi|803260369|ref|XP_011989934.1|	PREDICTED: leucine-rich repeat flightless-interacting protein 1 isoform X59 [Ovis aries musimon]
novel_mir327	XM_018060042.1	gi|926710769|ref|XP_013825485.1|	PREDICTED: dual serine/threonine and tyrosine protein kinase [Capra hircus]
novel_mir327	XM_018042145.1	gi|550822277|ref|NP_001272590.1|	growth hormone-inducible transmembrane protein [Capra hircus]
novel_mir327	XM_018040431.1	gi|803260311|ref|XP_011989902.1|	PREDICTED: leucine-rich repeat flightless-interacting protein 1 isoform X36 [Ovis aries musimon]
novel_mir327	XM_005676342.3	gi|803302935|ref|XP_012009954.1|	PREDICTED: aldehyde oxidase 2 isoform X1 [Ovis aries musimon]
novel_mir327	XM_005676340.3	gi|803302935|ref|XP_012009954.1|	PREDICTED: aldehyde oxidase 2 isoform X1 [Ovis aries musimon]
novel_mir327	XM_018043273.1	gi|440894230|gb|ELR46736.1|	Oral cancer-overexpressed protein 1, partial [Bos mutus]
novel_mir327	XM_018040493.1	gi|803260329|ref|XP_011989912.1|	PREDICTED: leucine-rich repeat flightless-interacting protein 1 isoform X42 [Ovis aries musimon]
novel_mir327	XM_005684127.3	gi|548477923|ref|XP_005684184.1|	PREDICTED: Golgi membrane protein 1 isoform X1 [Capra hircus]
novel_mir327	XM_018056422.1	gi|965956353|ref|XP_014953730.1|	PREDICTED: FERM, RhoGEF and pleckstrin domain-containing protein 1 [Ovis aries]
novel_mir327	XM_018057862.1	gi|426241483|ref|XP_004014620.1|	PREDICTED: protein phosphatase 1 regulatory inhibitor subunit 16B [Ovis aries]
novel_mir327	XM_018049664.1	gi|803265357|ref|XP_011992419.1|	PREDICTED: protein transport protein Sec31A isoform X22 [Ovis aries musimon]
novel_mir327	XM_018048631.1	gi|926692940|ref|XP_013819739.1|	PREDICTED: tubby-related protein 3 [Capra hircus]
novel_mir327	XM_018048217.1	gi|803249928|ref|XP_011984945.1|	PREDICTED: ankyrin repeat and BTB/POZ domain-containing protein BTBD11 isoform X2 [Ovis aries musimon]
novel_mir327	XM_018039604.1	gi|803227666|ref|XP_011974136.1|	PREDICTED: laminin subunit alpha-1 isoform X6 [Ovis aries musimon]
novel_mir327	XM_013975675.2	gi|550822277|ref|NP_001272590.1|	growth hormone-inducible transmembrane protein [Capra hircus]
novel_mir327	XM_018040638.1	gi|926689399|ref|XP_013818502.1|	PREDICTED: leucine-rich repeat flightless-interacting protein 1 isoform X11 [Capra hircus]
novel_mir327	XM_005683831.3	gi|548477180|ref|XP_005683888.1|	PREDICTED: protein unc-13 homolog B isoform X1 [Capra hircus]
novel_mir327	XM_018042753.1	gi|555996064|ref|XP_005909771.1|	PREDICTED: HRAS-like suppressor 3 [Bos mutus]
novel_mir327	XM_018045065.1	gi|803324003|ref|XP_012020206.1|	PREDICTED: host cell factor 1 isoform X9 [Ovis aries musimon]
novel_mir327	XM_018038462.1	gi|987395127|ref|XP_015400643.1|	PREDICTED: transmembrane protein 40 isoform X2 [Panthera tigris altaica]
novel_mir327	XM_018048630.1	gi|926692940|ref|XP_013819739.1|	PREDICTED: tubby-related protein 3 [Capra hircus]
novel_mir327	XM_018038663.1	gi|803303539|ref|XP_012010246.1|	PREDICTED: hepatoma-derived growth factor-like protein 1 isoform X2 [Ovis aries musimon]
novel_mir327	XM_018048218.1	gi|803249930|ref|XP_011984946.1|	PREDICTED: ankyrin repeat and BTB/POZ domain-containing protein BTBD11 isoform X3 [Ovis aries musimon]
novel_mir327	XM_018040533.1	gi|803260345|ref|XP_011989921.1|	PREDICTED: leucine-rich repeat flightless-interacting protein 1 isoform X47 [Ovis aries musimon]
novel_mir327	XM_018058998.1	gi|926685934|ref|XP_013828323.1|	PREDICTED: receptor-type tyrosine-protein phosphatase-like N [Capra hircus]
novel_mir327	XM_018039603.1	gi|803227664|ref|XP_011974135.1|	PREDICTED: laminin subunit alpha-1 isoform X5 [Ovis aries musimon]
novel_mir327	XM_018050041.1	gi|28461227|ref|NP_786998.1|	COUP transcription factor 1 [Bos taurus]
novel_mir327	XM_005692728.3	gi|548505278|ref|XP_005692785.1|	PREDICTED: bcl-2-like protein 12 [Capra hircus]
novel_mir327	XM_018038461.1	gi|987395125|ref|XP_015400641.1|	PREDICTED: transmembrane protein 40 isoform X1 [Panthera tigris altaica]
novel_mir327	XM_018040550.1	gi|803260357|ref|XP_011989927.1|	PREDICTED: leucine-rich repeat flightless-interacting protein 1 isoform X50 [Ovis aries musimon]
novel_mir327	XM_005692729.3	gi|803147926|ref|XP_012046096.1|	PREDICTED: bcl-2-like protein 12 isoform X1 [Ovis aries]
novel_mir327	XM_013975676.2	gi|550822277|ref|NP_001272590.1|	growth hormone-inducible transmembrane protein [Capra hircus]
novel_mir327	XM_018043274.1	gi|926727654|ref|XP_013831524.1|	PREDICTED: oral cancer-overexpressed protein 1 [Capra hircus]
novel_mir327	XM_005685359.3	gi|115496600|ref|NP_001069175.1|	TOX high mobility group box family member 4 [Bos taurus]
novel_mir327	XM_018051049.1	gi|803263433|ref|XP_011991412.1|	PREDICTED: cAMP-specific 3',5'-cyclic phosphodiesterase 4A isoform X4 [Ovis aries musimon]
novel_mir327	XM_018040623.1	gi|926689397|ref|XP_013818501.1|	PREDICTED: leucine-rich repeat flightless-interacting protein 1 isoform X10 [Capra hircus]
novel_mir327	XM_018040511.1	gi|803260339|ref|XP_011989918.1|	PREDICTED: leucine-rich repeat flightless-interacting protein 1 isoform X45 [Ovis aries musimon]
novel_mir327	XM_005694373.3	gi|821400891|ref|XP_012390591.1|	PREDICTED: hexosaminidase D [Orcinus orca]
novel_mir327	XM_005676343.3	gi|803302935|ref|XP_012009954.1|	PREDICTED: aldehyde oxidase 2 isoform X1 [Ovis aries musimon]
novel_mir327	XM_018048633.1	gi|926692940|ref|XP_013819739.1|	PREDICTED: tubby-related protein 3 [Capra hircus]
novel_mir327	XM_018043275.1	gi|946604979|ref|XP_014422942.1|	PREDICTED: oral cancer-overexpressed protein 1 [Camelus ferus]
novel_mir327	XM_018040614.1	gi|803260377|ref|XP_011989938.1|	PREDICTED: leucine-rich repeat flightless-interacting protein 1 isoform X62 [Ovis aries musimon]
novel_mir327	XM_005696976.2	gi|548518787|ref|XP_005697033.1|	PREDICTED: zinc transporter ZIP6 [Capra hircus]
novel_mir327	XM_018051061.1	gi|803263447|ref|XP_011991420.1|	PREDICTED: sphingosine 1-phosphate receptor 5 [Ovis aries musimon]
novel_mir327	XM_018040587.1	gi|803260369|ref|XP_011989934.1|	PREDICTED: leucine-rich repeat flightless-interacting protein 1 isoform X59 [Ovis aries musimon]
novel_mir327	XM_018057861.1	gi|426241483|ref|XP_004014620.1|	PREDICTED: protein phosphatase 1 regulatory inhibitor subunit 16B [Ovis aries]
novel_mir327	XM_018040542.1	gi|803260343|ref|XP_011989920.1|	PREDICTED: leucine-rich repeat flightless-interacting protein 1 isoform X46 [Ovis aries musimon]
novel_mir327	XM_018040554.1	gi|803260359|ref|XP_011989929.1|	PREDICTED: leucine-rich repeat flightless-interacting protein 1 isoform X52 [Ovis aries musimon]
novel_mir327	XM_018040474.1	gi|803260323|ref|XP_011989909.1|	PREDICTED: leucine-rich repeat flightless-interacting protein 1 isoform X41 [Ovis aries musimon]
novel_mir327	XM_018040411.1	gi|803260307|ref|XP_011989900.1|	PREDICTED: leucine-rich repeat flightless-interacting protein 1 isoform X35 [Ovis aries musimon]
novel_mir327	XM_018040516.1	gi|803260323|ref|XP_011989909.1|	PREDICTED: leucine-rich repeat flightless-interacting protein 1 isoform X41 [Ovis aries musimon]
novel_mir327	XM_018049554.1	gi|744540995|ref|XP_010982051.1|	PREDICTED: MOB kinase activator 1B [Camelus dromedarius]
novel_mir327	XM_018048629.1	gi|926692940|ref|XP_013819739.1|	PREDICTED: tubby-related protein 3 [Capra hircus]
novel_mir327	XM_018060043.1	gi|742179600|ref|XP_010852469.1|	PREDICTED: dual serine/threonine and tyrosine protein kinase [Bison bison bison]
novel_mir327	XM_018040607.1	gi|926689395|ref|XP_013818500.1|	PREDICTED: leucine-rich repeat flightless-interacting protein 1 isoform X9 [Capra hircus]
novel_mir327	XM_018040631.1	gi|803260387|ref|XP_011989943.1|	PREDICTED: leucine-rich repeat flightless-interacting protein 1 isoform X63 [Ovis aries musimon]
novel_mir327	XM_018049379.1	gi|73951555|ref|XP_536254.2|	PREDICTED: UDP-glucose 6-dehydrogenase [Canis lupus familiaris]
novel_mir327	XM_018040440.1	gi|803260315|ref|XP_011989904.1|	PREDICTED: leucine-rich repeat flightless-interacting protein 1 isoform X37 [Ovis aries musimon]
novel_mir327	XM_018042114.1	gi|803237943|ref|XP_011979084.1|	PREDICTED: proline synthase co-transcribed bacterial homolog protein isoform X4 [Ovis aries musimon]
novel_mir327	XM_018040578.1	gi|803260371|ref|XP_011989935.1|	PREDICTED: leucine-rich repeat flightless-interacting protein 1 isoform X60 [Ovis aries musimon]
novel_mir327	XM_018040457.1	gi|803260319|ref|XP_011989907.1|	PREDICTED: leucine-rich repeat flightless-interacting protein 1 isoform X39 [Ovis aries musimon]
novel_mir327	XM_018043552.1	gi|926729786|ref|XP_005701407.2|	PREDICTED: HRAS-like suppressor 3 [Capra hircus]
novel_mir327	XM_013975677.2	gi|550822277|ref|NP_001272590.1|	growth hormone-inducible transmembrane protein [Capra hircus]
novel_mir327	XM_018038464.1	gi|982962759|ref|XP_015315179.1|	PREDICTED: transmembrane protein 40 isoform X8 [Bos taurus]
novel_mir327	XM_018040446.1	gi|803260317|ref|XP_011989905.1|	PREDICTED: leucine-rich repeat flightless-interacting protein 1 isoform X38 [Ovis aries musimon]
novel_mir327	XM_018052435.1	gi|803329834|ref|XP_012023036.1|	PREDICTED: BDNF/NT-3 growth factors receptor isoform X6 [Ovis aries musimon]
novel_mir327	XM_018040600.1	gi|803260373|ref|XP_011989936.1|	PREDICTED: leucine-rich repeat flightless-interacting protein 1 isoform X61 [Ovis aries musimon]
novel_mir327	XM_018053047.1	gi|826295955|ref|XP_012500543.1|	PREDICTED: myristoylated alanine-rich C-kinase substrate [Propithecus coquereli]
novel_mir327	XM_018040482.1	gi|802975508|ref|XP_012036294.1|	PREDICTED: leucine-rich repeat flightless-interacting protein 1 isoform X2 [Ovis aries]
novel_mir327	XM_018040523.1	gi|803260343|ref|XP_011989920.1|	PREDICTED: leucine-rich repeat flightless-interacting protein 1 isoform X46 [Ovis aries musimon]
novel_mir327	XM_013967930.2	gi|594083819|ref|XP_006065478.1|	PREDICTED: phosphatidylinositol 4-phosphate 5-kinase-like protein 1 isoform X1 [Bubalus bubalis]
novel_mir327	XM_018044868.1	gi|602696065|ref|XP_007460085.1|	PREDICTED: septin-5 [Lipotes vexillifer]
novel_mir327	XM_005687209.3	gi|548487420|ref|XP_005687266.1|	PREDICTED: probable palmitoyltransferase ZDHHC12 isoform X2 [Capra hircus]
novel_mir327	XM_005683832.3	gi|548477186|ref|XP_005683889.1|	PREDICTED: protein unc-13 homolog B isoform X2 [Capra hircus]
novel_mir327	XM_018051062.1	gi|803263447|ref|XP_011991420.1|	PREDICTED: sphingosine 1-phosphate receptor 5 [Ovis aries musimon]
novel_mir327	XM_018038459.1	gi|724817806|ref|XP_010360435.1|	PREDICTED: transmembrane protein 40 isoform X1 [Rhinopithecus roxellana]
novel_mir327	XM_018038460.1	gi|724817806|ref|XP_010360435.1|	PREDICTED: transmembrane protein 40 isoform X1 [Rhinopithecus roxellana]
novel_mir327	XM_005687208.3	gi|594083670|ref|XP_006065409.1|	PREDICTED: probable palmitoyltransferase ZDHHC12 [Bubalus bubalis]
novel_mir327	XM_018040465.1	gi|803260321|ref|XP_011989908.1|	PREDICTED: leucine-rich repeat flightless-interacting protein 1 isoform X40 [Ovis aries musimon]
novel_mir327	XM_018038463.1	gi|982962756|ref|XP_015315178.1|	PREDICTED: transmembrane protein 40 isoform X7 [Bos taurus]
novel_mir327	XM_018048632.1	gi|926692940|ref|XP_013819739.1|	PREDICTED: tubby-related protein 3 [Capra hircus]
novel_mir327	XM_005677637.3	gi|803336998|ref|XP_012026568.1|	PREDICTED: protein prune homolog isoform X4 [Ovis aries musimon]
novel_mir327	XM_018056421.1	gi|965956353|ref|XP_014953730.1|	PREDICTED: FERM, RhoGEF and pleckstrin domain-containing protein 1 [Ovis aries]
novel_mir327	XM_018054084.1	gi|803285987|ref|XP_012002637.1|	PREDICTED: homeobox protein SIX4 isoform X3 [Ovis aries musimon]
novel_mir327	XM_018046507.1	gi|548450188|ref|XP_005675153.1|	PREDICTED: large subunit GTPase 1 homolog [Capra hircus]
novel_mir327	XM_013972354.2	gi|926717297|ref|XP_013827808.1|	PREDICTED: hexosaminidase D isoform X2 [Capra hircus]
novel_mir327	XM_018040421.1	gi|926689379|ref|XP_013818492.1|	PREDICTED: leucine-rich repeat flightless-interacting protein 1 isoform X1 [Capra hircus]
chi-miR-206	XM_018048095.1	gi|803315662|ref|XP_012016109.1|	PREDICTED: sulfite oxidase, mitochondrial [Ovis aries musimon]
chi-miR-206	XM_018041218.1	gi|803247715|ref|XP_011983844.1|	PREDICTED: transcription factor 7-like 2 isoform X13 [Ovis aries musimon]
chi-miR-206	XM_018059705.1	gi|641717602|ref|XP_008148317.1|	PREDICTED: probable ATP-dependent RNA helicase DDX6 [Eptesicus fuscus]
chi-miR-206	XM_018041235.1	gi|803247756|ref|XP_011983864.1|	PREDICTED: transcription factor 7-like 2 isoform X31 [Ovis aries musimon]
chi-miR-206	XM_018059709.1	gi|641717602|ref|XP_008148317.1|	PREDICTED: probable ATP-dependent RNA helicase DDX6 [Eptesicus fuscus]
chi-miR-206	XM_018042866.1	gi|548461018|ref|XP_005678626.1|	PREDICTED: mediator of RNA polymerase II transcription subunit 8 isoform X2 [Capra hircus]
chi-miR-206	XM_018041241.1	gi|803247764|ref|XP_011983868.1|	PREDICTED: transcription factor 7-like 2 isoform X35 [Ovis aries musimon]
chi-miR-206	XM_018041234.1	gi|803247754|ref|XP_011983863.1|	PREDICTED: transcription factor 7-like 2 isoform X30 [Ovis aries musimon]
chi-miR-206	XM_018060566.1	gi|965847700|ref|XP_014963142.1|	PREDICTED: transcription factor HES-4-like [Ovis aries musimon]
chi-miR-206	XM_018047701.1	gi|926683681|ref|XP_013820036.1|	PREDICTED: fibronectin type III domain-containing protein 3B [Capra hircus]
chi-miR-206	XM_018041242.1	gi|803247766|ref|XP_011983869.1|	PREDICTED: transcription factor 7-like 2 isoform X36 [Ovis aries musimon]
chi-miR-206	XM_018048096.1	gi|803315662|ref|XP_012016109.1|	PREDICTED: sulfite oxidase, mitochondrial [Ovis aries musimon]
chi-miR-206	XM_005684240.3	gi|548478420|ref|XP_005684297.1|	PREDICTED: F-box/WD repeat-containing protein 12 isoform X1 [Capra hircus]
chi-miR-206	XM_018048097.1	gi|803315662|ref|XP_012016109.1|	PREDICTED: sulfite oxidase, mitochondrial [Ovis aries musimon]
chi-miR-206	XM_018041240.1	gi|803247762|ref|XP_011983867.1|	PREDICTED: transcription factor 7-like 2 isoform X34 [Ovis aries musimon]
chi-miR-206	XM_018054482.1	gi|926494518|ref|XP_013795899.1|	PREDICTED: homeobox protein Meis2 isoform X6 [Apteryx australis mantelli]
chi-miR-206	XM_018059707.1	gi|641717602|ref|XP_008148317.1|	PREDICTED: probable ATP-dependent RNA helicase DDX6 [Eptesicus fuscus]
chi-miR-206	XM_018059702.1	gi|641717602|ref|XP_008148317.1|	PREDICTED: probable ATP-dependent RNA helicase DDX6 [Eptesicus fuscus]
chi-miR-206	XM_018049757.1	gi|548451547|ref|XP_005675553.1|	PREDICTED: zinc finger and BTB domain-containing protein 38 [Capra hircus]
chi-miR-206	XM_018041215.1	gi|803247711|ref|XP_011983842.1|	PREDICTED: transcription factor 7-like 2 isoform X11 [Ovis aries musimon]
chi-miR-206	XM_005678899.2	gi|548461978|ref|XP_005678956.1|	PREDICTED: uncharacterized protein LOC102175547 [Capra hircus]
chi-miR-206	XM_005689689.3	gi|548495238|ref|XP_005689746.1|	PREDICTED: lymphatic vessel endothelial hyaluronic acid receptor 1 [Capra hircus]
chi-miR-206	XM_018065642.1	gi|926718812|ref|XP_013828337.1|	PREDICTED: tubulin polymerization-promoting protein [Capra hircus]
chi-miR-206	XM_018041231.1	gi|803247750|ref|XP_011983861.1|	PREDICTED: transcription factor 7-like 2 isoform X28 [Ovis aries musimon]
chi-miR-206	XM_018041232.1	gi|803247752|ref|XP_011983862.1|	PREDICTED: transcription factor 7-like 2 isoform X29 [Ovis aries musimon]
chi-miR-206	XM_018065644.1	gi|926718812|ref|XP_013828337.1|	PREDICTED: tubulin polymerization-promoting protein [Capra hircus]
chi-miR-206	XM_018066364.1	gi|594100890|ref|XP_006073539.1|	PREDICTED: cytoplasmic polyadenylation element-binding protein 1 isoform X4 [Bubalus bubalis]
chi-miR-206	XM_018054746.1	gi|594060492|ref|XP_006054348.1|	PREDICTED: paired box protein Pax-7 isoform X3 [Bubalus bubalis]
chi-miR-206	XM_018041214.1	gi|803247707|ref|XP_011983839.1|	PREDICTED: transcription factor 7-like 2 isoform X9 [Ovis aries musimon]
chi-miR-206	XM_018065646.1	gi|926718812|ref|XP_013828337.1|	PREDICTED: tubulin polymerization-promoting protein [Capra hircus]
chi-miR-206	XM_018059703.1	gi|641717602|ref|XP_008148317.1|	PREDICTED: probable ATP-dependent RNA helicase DDX6 [Eptesicus fuscus]
chi-miR-206	XM_018056756.1	gi|803239460|ref|XP_011979835.1|	PREDICTED: leucine-rich repeat and calponin homology domain-containing protein 1 isoform X3 [Ovis aries musimon]
chi-miR-206	XM_005686729.3	gi|803211899|ref|XP_011966357.1|	PREDICTED: trans-Golgi network integral membrane protein 2 isoform X2 [Ovis aries musimon]
chi-miR-206	XM_018059704.1	gi|641717602|ref|XP_008148317.1|	PREDICTED: probable ATP-dependent RNA helicase DDX6 [Eptesicus fuscus]
chi-miR-206	XM_018048094.1	gi|803315662|ref|XP_012016109.1|	PREDICTED: sulfite oxidase, mitochondrial [Ovis aries musimon]
chi-miR-206	XM_018041206.1	gi|545871957|ref|XP_005657519.1|	PREDICTED: transcription factor 7-like 2 isoform X1 [Sus scrofa]
chi-miR-206	XM_018054480.1	gi|926494516|ref|XP_013795898.1|	PREDICTED: homeobox protein Meis2 isoform X5 [Apteryx australis mantelli]
chi-miR-206	XM_005686557.3	gi|548485542|ref|XP_005686614.1|	PREDICTED: calmodulin-lysine N-methyltransferase [Capra hircus]
chi-miR-206	XM_005675497.3	gi|548451547|ref|XP_005675553.1|	PREDICTED: zinc finger and BTB domain-containing protein 38 [Capra hircus]
chi-miR-206	XM_018041220.1	gi|803247719|ref|XP_011983846.1|	PREDICTED: transcription factor 7-like 2 isoform X15 [Ovis aries musimon]
chi-miR-206	XR_001917162.1	gi|965810634|ref|XP_014960726.1|	PREDICTED: CBP80/20-dependent translation initiation factor isoform X3 [Ovis aries musimon]
chi-miR-206	XM_018041212.1	gi|545871977|ref|XP_005657526.1|	PREDICTED: transcription factor 7-like 2 isoform X8 [Sus scrofa]
chi-miR-206	XM_018050556.1	gi|62751783|ref|NP_001015653.1|	alpha-1,3-mannosyl-glycoprotein 2-beta-N-acetylglucosaminyltransferase [Bos taurus]
chi-miR-206	XM_018041208.1	gi|926725199|ref|XP_013830696.1|	PREDICTED: transcription factor 7-like 2 [Capra hircus]
chi-miR-206	XM_018059706.1	gi|641717602|ref|XP_008148317.1|	PREDICTED: probable ATP-dependent RNA helicase DDX6 [Eptesicus fuscus]
chi-miR-206	XM_018041230.1	gi|803247748|ref|XP_011983860.1|	PREDICTED: transcription factor 7-like 2 isoform X27 [Ovis aries musimon]
chi-miR-206	XM_018065522.1	gi|548511860|ref|XP_005694780.1|	PREDICTED: integrin alpha-1 [Capra hircus]
chi-miR-206	XM_005696986.3	gi|635097782|ref|XP_007972111.1|	PREDICTED: LOW QUALITY PROTEIN: zinc finger and SCAN domain-containing protein 12 [Chlorocebus sabaeus]
chi-miR-206	XM_018041229.1	gi|803247746|ref|XP_011983859.1|	PREDICTED: transcription factor 7-like 2 isoform X26 [Ovis aries musimon]
chi-miR-206	XM_013968554.2	gi|803286179|ref|XP_012002727.1|	PREDICTED: protein kinase C theta type isoform X1 [Ovis aries musimon]
chi-miR-206	XM_013971003.2	gi|528990681|ref|XP_005218721.1|	PREDICTED: CCR4-NOT transcription complex subunit 1 isoform X3 [Bos taurus]
chi-miR-206	XM_005675498.3	gi|548451547|ref|XP_005675553.1|	PREDICTED: zinc finger and BTB domain-containing protein 38 [Capra hircus]
chi-miR-206	XM_005678569.3	gi|548461018|ref|XP_005678626.1|	PREDICTED: mediator of RNA polymerase II transcription subunit 8 isoform X2 [Capra hircus]
chi-miR-206	XM_018056757.1	gi|803239466|ref|XP_011979839.1|	PREDICTED: leucine-rich repeat and calponin homology domain-containing protein 1 isoform X5 [Ovis aries musimon]
chi-miR-206	XM_018046422.1	gi|926686738|ref|XP_013830910.1|	PREDICTED: uncharacterized protein C1orf111 homolog [Capra hircus]
chi-miR-206	XM_018047713.1	gi|926683681|ref|XP_013820036.1|	PREDICTED: fibronectin type III domain-containing protein 3B [Capra hircus]
chi-miR-206	XM_018041238.1	gi|803247719|ref|XP_011983846.1|	PREDICTED: transcription factor 7-like 2 isoform X15 [Ovis aries musimon]
chi-miR-206	XM_005698310.3	gi|77736011|ref|NP_001029704.1|	pyridine nucleotide-disulfide oxidoreductase domain-containing protein 2 [Bos taurus]
chi-miR-206	XM_018047711.1	gi|926683681|ref|XP_013820036.1|	PREDICTED: fibronectin type III domain-containing protein 3B [Capra hircus]
chi-miR-206	XM_018054485.1	gi|556992205|ref|XP_006000532.1|	PREDICTED: homeobox protein Meis1 isoform X5 [Latimeria chalumnae]
chi-miR-206	XM_018047697.1	gi|926683681|ref|XP_013820036.1|	PREDICTED: fibronectin type III domain-containing protein 3B [Capra hircus]
chi-miR-206	XM_018059708.1	gi|641717602|ref|XP_008148317.1|	PREDICTED: probable ATP-dependent RNA helicase DDX6 [Eptesicus fuscus]
chi-miR-206	XM_018059701.1	gi|641717602|ref|XP_008148317.1|	PREDICTED: probable ATP-dependent RNA helicase DDX6 [Eptesicus fuscus]
chi-miR-206	XM_018041219.1	gi|803247717|ref|XP_011983845.1|	PREDICTED: transcription factor 7-like 2 isoform X14 [Ovis aries musimon]
chi-miR-206	XM_005698311.3	gi|742089434|ref|XP_010831401.1|	PREDICTED: pyridine nucleotide-disulfide oxidoreductase domain-containing protein 2 [Bison bison bison]
chi-miR-206	XR_001918529.1	-	-
chi-miR-206	XM_018061449.1	gi|803306773|ref|XP_012011804.1|	PREDICTED: fibrosin-1-like protein isoform X24 [Ovis aries musimon]
chi-miR-206	XM_013965775.2	gi|926698660|ref|XP_013821229.1|	PREDICTED: ras GTPase-activating protein 1 [Capra hircus]
chi-miR-206	XM_018041227.1	gi|545872022|ref|XP_005657538.1|	PREDICTED: transcription factor 7-like 2 isoform X28 [Sus scrofa]
chi-miR-206	XM_013966237.2	gi|926700042|ref|XP_013821691.1|	PREDICTED: F-box/WD repeat-containing protein 12 isoform X2 [Capra hircus]
chi-miR-206	XM_005688200.3	gi|803208350|ref|XP_011964687.1|	PREDICTED: heat shock 70 kDa protein 12B [Ovis aries musimon]
chi-miR-206	XM_018041209.1	gi|545871971|ref|XP_005657524.1|	PREDICTED: transcription factor 7-like 2 isoform X6 [Sus scrofa]
chi-miR-206	XM_018041216.1	gi|803247713|ref|XP_011983843.1|	PREDICTED: transcription factor 7-like 2 isoform X12 [Ovis aries musimon]
chi-miR-206	XM_018041221.1	gi|803247721|ref|XP_011983847.1|	PREDICTED: transcription factor 7-like 2 isoform X16 [Ovis aries musimon]
chi-miR-206	XM_005698449.3	gi|558157272|ref|XP_006095998.1|	PREDICTED: VPS10 domain-containing receptor SorCS3 [Myotis lucifugus]
chi-miR-206	XM_018041207.1	gi|545871962|ref|XP_005657521.1|	PREDICTED: transcription factor 7-like 2 isoform X3 [Sus scrofa]
chi-miR-206	XM_018065643.1	gi|926718812|ref|XP_013828337.1|	PREDICTED: tubulin polymerization-promoting protein [Capra hircus]
chi-miR-206	XM_018054483.1	gi|683929312|ref|XP_009094478.1|	PREDICTED: homeobox protein Meis1 isoform X4 [Serinus canaria]
chi-miR-206	XM_018041210.1	gi|545871974|ref|XP_005657525.1|	PREDICTED: transcription factor 7-like 2 isoform X7 [Sus scrofa]
chi-miR-206	XM_013968553.2	gi|803286179|ref|XP_012002727.1|	PREDICTED: protein kinase C theta type isoform X1 [Ovis aries musimon]
chi-miR-206	XM_018041213.1	gi|803247705|ref|XP_011983838.1|	PREDICTED: transcription factor 7-like 2 isoform X8 [Ovis aries musimon]
chi-miR-206	XM_018041222.1	gi|803247723|ref|XP_011983848.1|	PREDICTED: transcription factor 7-like 2 isoform X17 [Ovis aries musimon]
chi-miR-206	XM_018057398.1	gi|803208350|ref|XP_011964687.1|	PREDICTED: heat shock 70 kDa protein 12B [Ovis aries musimon]
chi-miR-206	XM_018061828.1	gi|803329255|ref|XP_012022771.1|	PREDICTED: zinc finger CCHC domain-containing protein 14 isoform X2 [Ovis aries musimon]
chi-miR-206	XM_018041239.1	gi|803247760|ref|XP_011983866.1|	PREDICTED: transcription factor 7-like 2 isoform X33 [Ovis aries musimon]
chi-miR-206	XM_018054740.1	gi|296490095|tpg|DAA32208.1|	TPA: paired box 7 [Bos taurus]
chi-miR-206	XM_018058361.1	gi|946658720|ref|XP_006187644.2|	PREDICTED: potassium voltage-gated channel subfamily V member 1 [Camelus ferus]
chi-miR-206	XM_018041312.1	gi|803266048|ref|XP_011992761.1|	PREDICTED: MARVEL domain-containing protein 1-like [Ovis aries musimon]
chi-miR-206	XM_018041237.1	gi|803247758|ref|XP_011983865.1|	PREDICTED: transcription factor 7-like 2 isoform X32 [Ovis aries musimon]
chi-miR-206	XM_018055177.1	gi|803220173|ref|XP_011970398.1|	PREDICTED: pleckstrin homology domain-containing family H member 2 [Ovis aries musimon]
chi-miR-206	XM_005675496.3	gi|548451547|ref|XP_005675553.1|	PREDICTED: zinc finger and BTB domain-containing protein 38 [Capra hircus]
chi-miR-206	XM_018041243.1	gi|465985976|ref|XP_004265878.1|	PREDICTED: transcription factor 7-like 2 isoform X9 [Orcinus orca]
chi-miR-206	XM_018050557.1	gi|62751783|ref|NP_001015653.1|	alpha-1,3-mannosyl-glycoprotein 2-beta-N-acetylglucosaminyltransferase [Bos taurus]
chi-miR-206	XM_005684241.3	gi|548478427|ref|XP_005684298.1|	PREDICTED: F-box/WD repeat-containing protein 12 isoform X3 [Capra hircus]
chi-miR-206	XM_005696985.3	gi|635097782|ref|XP_007972111.1|	PREDICTED: LOW QUALITY PROTEIN: zinc finger and SCAN domain-containing protein 12 [Chlorocebus sabaeus]
chi-miR-206	XM_018041223.1	gi|803247725|ref|XP_011983849.1|	PREDICTED: transcription factor 7-like 2 isoform X18 [Ovis aries musimon]
chi-miR-206	XM_018051896.1	gi|556765474|ref|XP_005977998.1|	PREDICTED: caspase activity and apoptosis inhibitor 1 [Pantholops hodgsonii]
chi-miR-206	XM_018041236.1	gi|472386977|ref|XP_004412837.1|	PREDICTED: transcription factor 7-like 2 isoform X4 [Odobenus rosmarus divergens]
chi-miR-206	XM_018049743.1	gi|548451547|ref|XP_005675553.1|	PREDICTED: zinc finger and BTB domain-containing protein 38 [Capra hircus]
chi-miR-206	XM_018049421.1	gi|926693930|ref|XP_013820077.1|	PREDICTED: probable phospholipid-transporting ATPase VD [Capra hircus]
novel_mir6	XR_001919093.1	-	-
novel_mir6	XM_013964591.2	gi|821133358|ref|XP_012373835.1|	PREDICTED: UDP-glucose 6-dehydrogenase isoform X1 [Dasypus novemcinctus]
novel_mir6	XM_005675175.3	gi|803276446|ref|XP_011997901.1|	PREDICTED: peroxisomal bifunctional enzyme isoform X2 [Ovis aries musimon]
novel_mir6	XM_018064412.1	gi|545512189|ref|XP_005625007.1|	PREDICTED: max-binding protein MNT [Canis lupus familiaris]
novel_mir6	XM_018039456.1	gi|926722596|ref|XP_013829725.1|	PREDICTED: desmocollin-2 isoform X1 [Capra hircus]
novel_mir6	XM_018059379.1	gi|803304366|ref|XP_012010653.1|	PREDICTED: P2Y purinoceptor 2-like [Ovis aries musimon]
novel_mir6	XM_005698927.2	gi|955482094|ref|XP_014645453.1|	PREDICTED: thyroid hormone receptor beta isoform X1 [Ceratotherium simum simum]
novel_mir6	XM_018059136.1	gi|926710444|ref|XP_013825345.1|	PREDICTED: LOW QUALITY PROTEIN: prothrombin [Capra hircus]
novel_mir6	XM_005679159.2	gi|507931560|ref|XP_004677023.1|	PREDICTED: caveolin-1 isoform X1 [Condylura cristata]
novel_mir6	XM_013963419.2	gi|926690441|ref|XP_013818873.1|	PREDICTED: calcium-dependent secretion activator 2 isoform X3 [Capra hircus]
novel_mir6	XM_018064830.1	gi|742136356|ref|XP_010841159.1|	PREDICTED: ATP-sensitive inward rectifier potassium channel 12 isoform X1 [Bison bison bison]
novel_mir6	XM_018066386.1	gi|803216013|ref|XP_011968386.1|	PREDICTED: zinc finger protein 839 isoform X2 [Ovis aries musimon]
novel_mir6	XR_001917422.1	gi|296472085|tpg|DAA14200.1|	TPA: Putative uncharacterized protein C10orf41-like [Bos taurus]
novel_mir6	XM_018061498.1	gi|426247103|ref|XP_004017326.1|	PREDICTED: follistatin-related protein 5 isoform X1 [Ovis aries]
novel_mir6	XM_018055098.1	gi|803320691|ref|XP_012018553.1|	PREDICTED: tetratricopeptide repeat protein 27 isoform X1 [Ovis aries musimon]
novel_mir6	XR_001919420.1	-	-
novel_mir6	XM_018038208.1	gi|331028509|ref|NP_001193521.1|	intraflagellar transport protein 122 homolog [Bos taurus]
novel_mir6	XM_018059225.1	gi|548533289|ref|XP_005701457.1|	PREDICTED: leucine-rich repeat-containing protein 4C [Capra hircus]
novel_mir6	XM_018066591.1	gi|594085888|ref|XP_006066463.1|	PREDICTED: amyloid beta A4 precursor protein-binding family A member 2 isoform X1 [Bubalus bubalis]
novel_mir6	XM_018057657.1	gi|926707407|ref|XP_013824246.1|	PREDICTED: protein FAM110A [Capra hircus]
novel_mir6	XM_018038574.1	gi|742159691|ref|XP_010846904.1|	PREDICTED: ral guanine nucleotide dissociation stimulator-like 2, partial [Bison bison bison]
novel_mir6	XM_018048333.1	gi|548467170|ref|XP_005680749.1|	PREDICTED: uncharacterized protein KIAA1551 homolog isoform X1 [Capra hircus]
novel_mir6	XM_018055135.1	gi|926703913|ref|XP_013823013.1|	PREDICTED: cytochrome P450 1B1 [Capra hircus]
novel_mir6	XM_018051998.1	gi|953884995|ref|XP_014590957.1|	PREDICTED: receptor-type tyrosine-protein phosphatase delta isoform X18 [Equus caballus]
novel_mir6	XR_001919413.1	gi|926712032|ref|XP_013825922.1|	PREDICTED: brain-specific serine protease 4-like [Capra hircus]
novel_mir6	XM_018048543.1	gi|556724313|ref|XP_005957961.1|	PREDICTED: tyrosine-protein phosphatase non-receptor type 6 [Pantholops hodgsonii]
novel_mir6	XM_018063981.1	gi|926684644|ref|XP_013823575.1|	PREDICTED: cordon-bleu protein-like 1 [Capra hircus]
novel_mir6	XM_018065276.1	gi|767994920|ref|XP_011523165.1|	PREDICTED: vesicle-fusing ATPase isoform X2 [Homo sapiens]
novel_mir6	XM_018063710.1	gi|803209002|ref|XP_011964996.1|	PREDICTED: trinucleotide repeat-containing gene 6C protein isoform X6 [Ovis aries musimon]
novel_mir6	XM_018054955.1	gi|803252719|ref|XP_011986304.1|	PREDICTED: mitogen-activated protein kinase kinase kinase kinase 4 isoform X56 [Ovis aries musimon]
novel_mir6	XM_018047041.1	gi|556723932|ref|XP_005957777.1|	PREDICTED: NAC-alpha domain-containing protein 1 [Pantholops hodgsonii]
novel_mir6	XM_018061654.1	gi|556757118|ref|XP_005973906.1|	PREDICTED: dyslexia-associated protein KIAA0319 homolog isoform X1 [Pantholops hodgsonii]
novel_mir6	XR_310524.3	gi|803104444|ref|XP_012038981.1|	PREDICTED: tRNA wybutosine-synthesizing protein 2 homolog [Ovis aries]
novel_mir6	XM_018064269.1	gi|926715929|ref|XP_013827348.1|	PREDICTED: neurofibromin isoform X3 [Capra hircus]
novel_mir6	XM_018064111.1	gi|119614889|gb|EAW94483.1|	dynein, light chain, LC8-type 2, isoform CRA_a, partial [Homo sapiens]
novel_mir6	XM_018053982.1	gi|426233658|ref|XP_004010832.1|	PREDICTED: ectonucleoside triphosphate diphosphohydrolase 5 [Ovis aries]
novel_mir6	XM_018045599.1	gi|741919305|ref|XP_010801111.1|	PREDICTED: basic proline-rich protein-like [Bos taurus]
novel_mir6	XM_018044641.1	gi|802980752|ref|XP_012010075.1|	PREDICTED: lipid phosphate phosphohydrolase 3 isoform X2 [Ovis aries]
novel_mir6	XM_018065930.1	gi|594073995|ref|XP_006060805.1|	PREDICTED: interferon alpha-inducible protein 27-like protein 2-like isoform X1 [Bubalus bubalis]
novel_mir6	XM_018045141.1	gi|926728830|ref|XP_005700796.2|	PREDICTED: forkhead box protein P3 isoform X1 [Capra hircus]
novel_mir6	XM_018056145.1	gi|926705357|ref|XP_005687391.2|	PREDICTED: surfeit locus protein 4 [Capra hircus]
novel_mir6	XM_018055604.1	gi|821399929|ref|XP_012390306.1|	PREDICTED: WD repeat-containing protein 35 isoform X2 [Orcinus orca]
novel_mir6	XM_018061677.1	gi|594627418|ref|XP_007198315.1|	PREDICTED: L-fucose kinase isoform X1 [Balaenoptera acutorostrata scammoni]
novel_mir6	XM_018062842.1	gi|641725516|ref|XP_008152719.1|	PREDICTED: myosin-14 [Eptesicus fuscus]
novel_mir6	XR_001919283.1	gi|533181808|ref|XP_005404043.1|	PREDICTED: chloride transport protein 6 isoform X3 [Chinchilla lanigera]
novel_mir6	XR_001918136.1	gi|926693267|ref|XP_013819860.1|	PREDICTED: uncharacterized protein LOC106502157 [Capra hircus]
novel_mir6	XM_018039396.1	gi|926722450|ref|XP_013829669.1|	PREDICTED: heat shock factor-binding protein 1-like protein 1 isoform X1 [Capra hircus]
novel_mir6	XR_001919817.1	gi|803324367|ref|XP_012020374.1|	PREDICTED: inverted formin-2 isoform X4 [Ovis aries musimon]
novel_mir6	XM_018065623.1	gi|803261524|ref|XP_011990468.1|	PREDICTED: mitogen-activated protein kinase kinase kinase 1 isoform X2 [Ovis aries musimon]
novel_mir6	XM_018066411.1	gi|330688440|ref|NP_001193412.1|	NT-3 growth factor receptor precursor [Bos taurus]
novel_mir6	XM_018040426.1	gi|674035251|ref|XP_008843535.1|	PREDICTED: RNA-binding protein with serine-rich domain 1 isoform X1 [Nannospalax galili]
novel_mir6	XM_018044666.1	gi|556720059|ref|XP_005955904.1|	PREDICTED: lysine-specific demethylase 6A-like isoform X2 [Pantholops hodgsonii]
novel_mir6	XM_018064561.1	gi|803235808|ref|XP_011978037.1|	PREDICTED: neuralized-like protein 4 isoform X2 [Ovis aries musimon]
novel_mir6	XM_018064654.1	gi|852741310|ref|XP_012868613.1|	PREDICTED: myosin-13 [Dipodomys ordii]
novel_mir6	XR_001919674.1	-	-
novel_mir6	XM_018058945.1	gi|803217278|ref|XP_011968989.1|	PREDICTED: obscurin-like protein 1 isoform X4 [Ovis aries musimon]
novel_mir6	XR_001918577.1	gi|982935006|ref|XP_015328311.1|	PREDICTED: serine/arginine repetitive matrix protein 3 isoform X3 [Bos taurus]
novel_mir6	XM_018064115.1	gi|803335231|ref|XP_012025714.1|	PREDICTED: peripheral-type benzodiazepine receptor-associated protein 1 isoform X9 [Ovis aries musimon]
novel_mir6	XR_001919771.1	-	-
novel_mir6	XM_013973208.2	gi|548513986|ref|XP_005695403.1|	PREDICTED: interferon alpha-inducible protein 27-like protein 2 [Capra hircus]
novel_mir6	XM_018065933.1	gi|939660292|ref|XP_014278081.1|	PREDICTED: basic proline-rich protein-like [Halyomorpha halys]
novel_mir6	XM_018066231.1	gi|803325641|ref|XP_012020982.1|	PREDICTED: creatine kinase B-type isoform X2 [Ovis aries musimon]
novel_mir6	XM_018055109.1	gi|926686512|ref|XP_013830080.1|	PREDICTED: heterochromatin protein 1-binding protein 3 [Capra hircus]
novel_mir6	XM_018055767.1	gi|803032447|ref|XP_012018228.1|	PREDICTED: GTPase-activating protein and VPS9 domain-containing protein 1 isoform X1 [Ovis aries]
novel_mir6	XM_018051888.1	gi|926684306|ref|XP_013822338.1|	PREDICTED: ICOS ligand [Capra hircus]
novel_mir6	XM_018042567.1	gi|926726435|ref|XP_005699195.2|	PREDICTED: collagen alpha-1(XIII) chain [Capra hircus]
novel_mir6	XR_001295711.2	gi|803248718|ref|XP_011984339.1|	PREDICTED: chloride channel protein 2 isoform X7 [Ovis aries musimon]
novel_mir6	XM_018044699.1	gi|968121861|ref|NP_001305001.1|	tripartite motif-containing protein 5-like [Ovis aries]
novel_mir6	XM_018042688.1	gi|741979955|ref|XP_010819338.1|	PREDICTED: neuroblast differentiation-associated protein AHNAK isoform X1 [Bos taurus]
novel_mir6	XR_310525.3	gi|803104444|ref|XP_012038981.1|	PREDICTED: tRNA wybutosine-synthesizing protein 2 homolog [Ovis aries]
novel_mir6	XM_013976482.2	gi|926728896|ref|XP_013831936.1|	PREDICTED: G2/mitotic-specific cyclin-B3 isoform X1 [Capra hircus]
novel_mir6	XM_018066512.1	gi|803252583|ref|XP_011986233.1|	PREDICTED: hepatocyte nuclear factor 3-alpha isoform X2 [Ovis aries musimon]
novel_mir6	XM_018062899.1	gi|926715013|ref|XP_013826984.1|	PREDICTED: putative L-aspartate dehydrogenase [Capra hircus]
novel_mir6	XM_018041005.1	gi|803234104|ref|XP_011977179.1|	PREDICTED: glutamate receptor ionotropic, NMDA 2A [Ovis aries musimon]
novel_mir6	XM_018067030.1	gi|926720176|ref|XP_013828849.1|	PREDICTED: 5-azacytidine-induced protein 2 isoform X2 [Capra hircus]
novel_mir6	XM_018053193.1	gi|926684467|ref|XP_005675788.2|	PREDICTED: DNA-binding protein SATB1 [Capra hircus]
novel_mir6	XM_005699638.3	gi|548527083|ref|XP_005699695.1|	PREDICTED: PR domain zinc finger protein 10 isoform X2 [Capra hircus]
novel_mir6	XM_018057550.1	gi|926707319|ref|XP_013824219.1|	PREDICTED: ADP-ribosylation factor GTPase-activating protein 1 isoform X1 [Capra hircus]
novel_mir6	XM_018065918.1	gi|803286970|ref|XP_012003131.1|	PREDICTED: histone deacetylase complex subunit SAP130 isoform X11 [Ovis aries musimon]
novel_mir6	XM_018066590.1	gi|594085890|ref|XP_006066464.1|	PREDICTED: amyloid beta A4 precursor protein-binding family A member 2 isoform X2 [Bubalus bubalis]
novel_mir6	XM_018051530.1	gi|982929275|ref|XP_015327304.1|	PREDICTED: obscurin isoform X7 [Bos taurus]
novel_mir6	XM_018040450.1	gi|926723262|ref|XP_013829967.1|	PREDICTED: hydroxyacylglutathione hydrolase-like protein isoform X1 [Capra hircus]
novel_mir6	XM_018055175.1	gi|965799308|ref|XP_014947868.1|	PREDICTED: eukaryotic translation initiation factor 4 gamma 3 isoform X12 [Ovis aries musimon]
novel_mir6	XM_018066880.1	gi|803271794|ref|XP_011995605.1|	PREDICTED: leucine-rich repeat flightless-interacting protein 2 isoform X9 [Ovis aries musimon]
novel_mir6	XM_018065379.1	gi|675661076|ref|XP_008995916.1|	PREDICTED: UPF0450 protein C17orf58 homolog, partial [Callithrix jacchus]
novel_mir6	XM_018046925.1	gi|440897789|gb|ELR49412.1|	Carboxypeptidase A1, partial [Bos mutus]
novel_mir6	XM_018052688.1	gi|926700244|ref|XP_013821758.1|	PREDICTED: E3 ubiquitin-protein ligase TRIM32 [Capra hircus]
novel_mir6	XM_018065831.1	gi|139949256|ref|NP_001077107.1|	myocyte-specific enhancer factor 2A [Bos taurus]
novel_mir6	XM_018057919.1	gi|594109678|ref|XP_006077689.1|	PREDICTED: recombining binding protein suppressor of hairless-like protein [Bubalus bubalis]
novel_mir6	XM_018050620.1	gi|742152603|ref|XP_010844865.1|	PREDICTED: histone-lysine N-methyltransferase, H3 lysine-36 and H4 lysine-20 specific isoform X1 [Bison bison bison]
novel_mir6	XM_018055852.1	gi|803286608|ref|XP_012002948.1|	PREDICTED: cip1-interacting zinc finger protein isoform X13 [Ovis aries musimon]
novel_mir6	XM_018066404.1	gi|548513970|ref|XP_005695395.1|	PREDICTED: golgin subfamily A member 5 isoform X1 [Capra hircus]
novel_mir6	XM_018061678.1	gi|594627418|ref|XP_007198315.1|	PREDICTED: L-fucose kinase isoform X1 [Balaenoptera acutorostrata scammoni]
novel_mir6	XM_018038398.1	gi|803271650|ref|XP_011995532.1|	PREDICTED: sodium channel protein type 5 subunit alpha isoform X2 [Ovis aries musimon]
novel_mir6	XM_018038522.1	gi|744548709|ref|XP_010973025.1|	PREDICTED: zinc finger protein with KRAB and SCAN domains 8-like [Camelus dromedarius]
novel_mir6	XM_005678668.2	gi|426215222|ref|XP_004001873.1|	PREDICTED: NADH dehydrogenase [ubiquinone] iron-sulfur protein 5 [Ovis aries]
novel_mir6	XR_001919793.1	gi|926718745|ref|XP_013828313.1|	PREDICTED: protein FAM134B [Capra hircus]
novel_mir6	XM_018051315.1	gi|965907098|ref|XP_014945989.1|	PREDICTED: protein Wiz isoform X4 [Ovis aries musimon]
novel_mir6	XM_018042428.1	gi|548526460|ref|XP_005699394.1|	PREDICTED: mitogen-activated protein kinase 8 isoform X2 [Capra hircus]
novel_mir6	XM_018040546.1	gi|926724074|ref|XP_013830306.1|	PREDICTED: LOW QUALITY PROTEIN: huntingtin-interacting protein 1 [Capra hircus]
novel_mir6	XM_018048215.1	gi|803249920|ref|XP_011984940.1|	PREDICTED: transcription termination factor 2, mitochondrial [Ovis aries musimon]
novel_mir6	XR_001917371.1	gi|803211835|ref|XP_011966323.1|	PREDICTED: TELO2-interacting protein 2 [Ovis aries musimon]
novel_mir6	XM_013966975.2	gi|926702160|ref|XP_013822429.1|	PREDICTED: LOW QUALITY PROTEIN: uncharacterized protein C15orf52 homolog [Capra hircus]
novel_mir6	XM_018061186.1	gi|594057856|ref|XP_006053097.1|	PREDICTED: T-box transcription factor TBX5 isoform X1 [Bubalus bubalis]
novel_mir6	XM_018045515.1	gi|584038659|ref|XP_006777950.1|	PREDICTED: nascent polypeptide-associated complex subunit alpha isoform X12 [Myotis davidii]
novel_mir6	XM_018055863.1	gi|60360130|dbj|BAD90284.1|	mKIAA4093 protein [Mus musculus]
novel_mir6	XM_013975113.2	gi|655867665|ref|XP_002718627.2|	PREDICTED: suppressor of fused homolog [Oryctolagus cuniculus]
novel_mir6	XR_001917756.1	gi|965998341|ref|XP_014958889.1|	PREDICTED: uncharacterized protein LOC106991855 [Ovis aries]
novel_mir6	XM_018063711.1	gi|767995480|ref|XP_006722062.2|	PREDICTED: trinucleotide repeat-containing gene 6C protein isoform X5 [Homo sapiens]
novel_mir6	XM_018045084.1	gi|966010022|ref|XP_014960394.1|	PREDICTED: histone deacetylase 6 isoform X2 [Ovis aries]
novel_mir6	XM_018060056.1	gi|926710731|ref|XP_013825472.1|	PREDICTED: solute carrier family 45 member 3 [Capra hircus]
novel_mir6	XM_018061251.1	gi|803210237|ref|XP_011965547.1|	PREDICTED: SH2B adapter protein 3 isoform X1 [Ovis aries musimon]
novel_mir6	XM_013964649.2	gi|548470410|ref|XP_005681702.1|	PREDICTED: RE1-silencing transcription factor [Capra hircus]
novel_mir6	XR_001918910.1	gi|73587127|gb|AAI03281.1|	RNASEH2B protein [Bos taurus]
novel_mir6	XM_018047042.1	gi|926690343|ref|XP_013818841.1|	PREDICTED: NAC-alpha domain-containing protein 1 [Capra hircus]
novel_mir6	XM_018053831.1	gi|926703405|ref|XP_013822847.1|	PREDICTED: ribosomal protein S6 kinase alpha-5 [Capra hircus]
novel_mir6	XM_018051936.1	gi|548476403|ref|XP_005683703.1|	PREDICTED: zinc finger protein basonuclin-2 isoform X5 [Capra hircus]
novel_mir6	XM_018045830.1	gi|803241148|ref|XP_011980658.1|	PREDICTED: kalirin isoform X21 [Ovis aries musimon]
novel_mir6	XM_018054291.1	gi|803233463|ref|XP_011976874.1|	PREDICTED: C2 calcium-dependent domain-containing protein 4B [Ovis aries musimon]
novel_mir6	XM_018039853.1	gi|965859544|ref|XP_011999974.2|	PREDICTED: fibroin heavy chain-like isoform X2 [Ovis aries musimon]
novel_mir6	XR_001917224.1	gi|926723350|ref|XP_013830012.1|	PREDICTED: serine/arginine repetitive matrix protein 2 isoform X1 [Capra hircus]
novel_mir6	XM_018046084.1	gi|741919938|ref|XP_010801323.1|	PREDICTED: sorting nexin-27 isoform X2 [Bos taurus]
novel_mir6	XM_018046874.1	gi|803269924|ref|XP_011994682.1|	PREDICTED: homeodomain-interacting protein kinase 2 isoform X3 [Ovis aries musimon]
novel_mir6	XM_018066163.1	gi|594073995|ref|XP_006060805.1|	PREDICTED: interferon alpha-inducible protein 27-like protein 2-like isoform X1 [Bubalus bubalis]
novel_mir6	XM_018051355.1	gi|426228812|ref|XP_004008490.1|	PREDICTED: proteinase-activated receptor 4 [Ovis aries]
novel_mir6	XM_018064706.1	gi|965808735|ref|XP_014958578.1|	PREDICTED: rap guanine nucleotide exchange factor 4 isoform X8 [Ovis aries musimon]
novel_mir6	XM_018056971.1	gi|593721889|ref|XP_007107175.1|	PREDICTED: CUGBP Elav-like family member 2-like isoform X1 [Physeter catodon]
novel_mir6	XM_005691053.3	gi|548499628|ref|XP_005691110.1|	PREDICTED: protein crumbs homolog 1 isoform X2 [Capra hircus]
novel_mir6	XM_005690649.3	gi|548498207|ref|XP_005690706.1|	PREDICTED: dynamin-3 isoform X6 [Capra hircus]
novel_mir6	XM_018055197.1	gi|803221153|ref|XP_011970895.1|	PREDICTED: endothelin-converting enzyme 1 isoform X7 [Ovis aries musimon]
novel_mir6	XM_018042178.1	gi|548525648|ref|XP_005699219.1|	PREDICTED: cadherin-23 isoform X2 [Capra hircus]
novel_mir6	XM_018054962.1	gi|926703620|ref|XP_013822923.1|	PREDICTED: interleukin-1 receptor-like 2 isoform X3 [Capra hircus]
novel_mir6	XM_018065916.1	gi|548513625|ref|XP_005695232.1|	PREDICTED: transient receptor potential cation channel subfamily M member 1 [Capra hircus]
novel_mir6	XM_005684278.2	gi|84370183|ref|NP_001033659.1|	actin-like protein 7A [Bos taurus]
novel_mir6	XM_018065862.1	gi|965905557|ref|XP_014945754.1|	PREDICTED: inverted formin-2 isoform X3 [Ovis aries musimon]
novel_mir6	XM_018066537.1	gi|926719384|ref|XP_013828542.1|	PREDICTED: transmembrane emp24 domain-containing protein 3 [Capra hircus]
novel_mir6	XM_018056517.1	gi|602628349|ref|XP_007421111.1|	PREDICTED: protocadherin-9-like [Python bivittatus]
novel_mir6	XM_018063820.1	gi|926717094|ref|XP_013827744.1|	PREDICTED: tRNA-splicing endonuclease subunit Sen54 [Capra hircus]
novel_mir6	XM_018060822.1	gi|965852510|ref|XP_014963442.1|	PREDICTED: kinesin-like protein KIF14 isoform X2 [Ovis aries musimon]
novel_mir6	XM_018064936.1	gi|826271767|ref|XP_012515495.1|	PREDICTED: homeobox protein Hox-B3 isoform X1 [Propithecus coquereli]
novel_mir6	XM_018056878.1	gi|803243255|ref|XP_011981705.1|	PREDICTED: ATPase inhibitor, mitochondrial [Ovis aries musimon]
novel_mir6	XM_018062220.1	gi|803211337|ref|XP_011966090.1|	PREDICTED: zinc finger homeobox protein 3 isoform X2 [Ovis aries musimon]
novel_mir6	XM_005685842.3	gi|965811671|ref|XP_011976784.2|	PREDICTED: ATP-dependent DNA helicase PIF1 isoform X3 [Ovis aries musimon]
novel_mir6	XM_018038219.1	gi|803234538|ref|XP_011977383.1|	PREDICTED: dedicator of cytokinesis protein 3 isoform X5 [Ovis aries musimon]
novel_mir6	XM_018038585.1	gi|62088068|dbj|BAD92481.1|	retinoid X receptor, beta variant [Homo sapiens]
novel_mir6	XM_018055004.1	gi|594089122|ref|XP_006067992.1|	PREDICTED: rhotekin isoform X2 [Bubalus bubalis]
novel_mir6	XM_018039375.1	gi|803285540|ref|XP_012002422.1|	PREDICTED: 3-ketodihydrosphingosine reductase isoform X6 [Ovis aries musimon]
novel_mir6	XM_018055002.1	gi|803237804|ref|XP_011979026.1|	PREDICTED: rhotekin isoform X2 [Ovis aries musimon]
novel_mir6	XM_013964739.2	gi|926694289|ref|XP_013820193.1|	PREDICTED: coiled-coil domain-containing protein 158 [Capra hircus]
novel_mir6	XM_018058857.1	gi|594637384|ref|XP_007172043.1|	PREDICTED: zinc finger and BTB domain-containing protein 16 isoform X1 [Balaenoptera acutorostrata scammoni]
novel_mir6	XM_005675652.2	gi|440895570|gb|ELR47722.1|	Heat shock factor 2-binding protein, partial [Bos mutus]
novel_mir6	XM_018046419.1	gi|926686736|ref|XP_005677193.2|	PREDICTED: carboxyl-terminal PDZ ligand of neuronal nitric oxide synthase protein [Capra hircus]
novel_mir6	XM_018053211.1	gi|803302112|ref|XP_012009573.1|	PREDICTED: DNA-binding protein SATB1 isoform X4 [Ovis aries musimon]
novel_mir6	XM_018049212.1	gi|803081467|ref|XP_012034872.1|	PREDICTED: protein ZGRF1 isoform X7 [Ovis aries]
novel_mir6	XM_018063967.1	gi|926684644|ref|XP_013823575.1|	PREDICTED: cordon-bleu protein-like 1 [Capra hircus]
novel_mir6	XM_005682607.3	gi|548473135|ref|XP_005682664.1|	PREDICTED: AP-3 complex subunit delta-1 [Capra hircus]
novel_mir6	XM_018063549.1	gi|965875627|ref|XP_012005892.2|	PREDICTED: zinc finger protein 446 isoform X2 [Ovis aries musimon]
novel_mir6	XM_018062292.1	gi|803231124|ref|XP_011975763.1|	PREDICTED: uncharacterized protein KIAA0355 homolog isoform X2 [Ovis aries musimon]
novel_mir6	XM_018047399.1	gi|926689642|ref|XP_013818595.1|	PREDICTED: neurabin-1 isoform X1 [Capra hircus]
novel_mir6	XM_018057646.1	gi|803207430|ref|XP_011964258.1|	PREDICTED: syntaphilin isoform X4 [Ovis aries musimon]
novel_mir6	XM_018063016.1	gi|296477309|tpg|DAA19424.1|	TPA: hypothetical protein LOC509649 [Bos taurus]
novel_mir6	XM_018048690.1	gi|926693022|ref|XP_013819773.1|	PREDICTED: mRNA-decapping enzyme 1B [Capra hircus]
novel_mir6	XM_018054422.1	gi|555984275|ref|XP_005904028.1|	PREDICTED: RNA polymerase II-associated protein 1 [Bos mutus]
novel_mir6	XM_018053469.1	gi|803318582|ref|XP_012017521.1|	PREDICTED: afadin isoform X17 [Ovis aries musimon]
novel_mir57	XM_005682749.3	gi|345199296|ref|NP_001230835.1|	ras-related protein Rab-24 [Sus scrofa]
novel_mir57	XM_005685846.3	gi|197099524|ref|NP_001127143.1|	sorting nexin-1 [Pongo abelii]
novel_mir57	XM_005682347.3	gi|548472323|ref|XP_005682404.1|	PREDICTED: complement C3 isoform X1 [Capra hircus]
novel_mir57	XM_005682183.3	gi|803248309|ref|XP_011984127.1|	PREDICTED: mpv17-like protein 2 [Ovis aries musimon]
novel_mir57	XM_005675536.3	gi|823437424|ref|XP_012423803.1|	PREDICTED: E3 ubiquitin-protein ligase MSL2 isoform X1 [Odobenus rosmarus divergens]
novel_mir57	XM_005687181.3	gi|803286628|ref|XP_012002959.1|	PREDICTED: prostaglandin E synthase 2 isoform X3 [Ovis aries musimon]
novel_mir57	XM_005681740.3	gi|594092096|ref|XP_006069408.1|	PREDICTED: electrogenic sodium bicarbonate cotransporter 1 isoform X7 [Bubalus bubalis]
novel_mir57	XM_005681329.3	gi|426231319|ref|XP_004009687.1|	PREDICTED: phosphatidylcholine:ceramide cholinephosphotransferase 2 [Ovis aries]
novel_mir57	XM_005676129.3	gi|426221100|ref|XP_004004749.1|	PREDICTED: voltage-dependent L-type calcium channel subunit beta-4 isoform X3 [Ovis aries]
novel_mir57	XM_005682096.3	gi|594696632|ref|XP_007195498.1|	PREDICTED: mitochondrial coenzyme A transporter SLC25A42 isoform X1 [Balaenoptera acutorostrata scammoni]
novel_mir57	XM_005675477.3	gi|670982334|ref|XP_008709363.1|	PREDICTED: LOW QUALITY PROTEIN: U2 snRNP-associated SURP motif-containing protein [Ursus maritimus]
novel_mir57	XM_005680343.3	gi|548466193|ref|XP_005680400.1|	PREDICTED: protein timeless homolog isoform X1 [Capra hircus]
novel_mir57	XM_005687733.3	gi|548488836|ref|XP_005687790.1|	PREDICTED: KDEL motif-containing protein 1 [Capra hircus]
novel_mir57	XM_005679538.3	gi|548464073|ref|XP_005679595.1|	PREDICTED: taste receptor type 2 member 3 [Capra hircus]
novel_mir57	XM_005684368.2	gi|115495689|ref|NP_001069377.1|	probable allantoicase [Bos taurus]
novel_mir57	XM_005686683.3	gi|548486052|ref|XP_005686743.1|	PREDICTED: interleukin-1 receptor antagonist protein isoform X5 [Capra hircus]
novel_mir57	XM_005686555.2	gi|926704027|ref|XP_013823056.1|	PREDICTED: prolyl endopeptidase-like isoform X1 [Capra hircus]
novel_mir57	XM_005678164.3	gi|426215862|ref|XP_004002188.1|	PREDICTED: ribosome production factor 1 [Ovis aries]
novel_mir57	XM_005676330.3	gi|548454425|ref|XP_005676387.1|	PREDICTED: tRNA wybutosine-synthesizing protein 5 [Capra hircus]
novel_mir57	XM_005689025.3	gi|548493168|ref|XP_005689082.1|	PREDICTED: tripartite motif-containing protein 55 isoform X1 [Capra hircus]
novel_mir57	XM_005688259.3	gi|548490241|ref|XP_005688316.1|	PREDICTED: tumor protein D54 [Capra hircus]
novel_mir57	XM_005679099.3	gi|594678830|ref|XP_007187164.1|	PREDICTED: coiled-coil domain-containing protein 146 [Balaenoptera acutorostrata scammoni]
novel_mir57	XM_005677922.2	gi|548458686|ref|XP_005677979.1|	PREDICTED: potassium voltage-gated channel subfamily A member 10 [Capra hircus]
novel_mir57	XM_005679946.3	gi|521027805|gb|EPQ09593.1|	Activin receptor type-1B [Myotis brandtii]
novel_mir57	XM_005684544.3	gi|548479506|ref|XP_005684601.1|	PREDICTED: 5'-nucleotidase domain-containing protein 1 [Capra hircus]
novel_mir57	XM_005687853.3	gi|296481536|tpg|DAA23651.1|	TPA: UPF2 regulator of nonsense transcripts homolog [Bos taurus]
novel_mir57	XM_005685773.3	gi|426233310|ref|XP_004010660.1|	PREDICTED: dmX-like protein 2 isoform X2 [Ovis aries]
novel_mir57	XM_005675347.3	gi|548451236|ref|XP_005675404.1|	PREDICTED: MDS1 and EVI1 complex locus protein EVI1 isoform X3 [Capra hircus]
novel_mir57	XM_005684904.3	gi|426234955|ref|XP_004011457.1|	PREDICTED: nucleoporin Nup43 isoform X2 [Ovis aries]
novel_mir57	XM_005681134.3	gi|440900830|gb|ELR51877.1|	Polymerase delta-interacting protein 3, partial [Bos mutus]
novel_mir57	XM_005687578.3	gi|742169047|ref|XP_010849466.1|	PREDICTED: centromere protein J isoform X5 [Bison bison bison]
novel_mir57	XM_005684360.3	gi|965820839|ref|XP_014961427.1|	PREDICTED: uncharacterized protein LOC101116026 isoform X2 [Ovis aries musimon]
novel_mir57	XM_005675479.3	gi|548451513|ref|XP_005675536.1|	PREDICTED: U2 snRNP-associated SURP motif-containing protein isoform X3 [Capra hircus]
novel_mir57	XM_005688196.3	gi|548490109|ref|XP_005688253.1|	PREDICTED: sperm flagellar protein 1 [Capra hircus]
novel_mir57	XM_005687817.3	gi|803277100|ref|XP_011998229.1|	PREDICTED: serine palmitoyltransferase 3 [Ovis aries musimon]
novel_mir57	XM_005675345.2	gi|426217984|ref|XP_004003230.1|	PREDICTED: MDS1 and EVI1 complex locus protein EVI1 isoform X2 [Ovis aries]
novel_mir57	XM_005680058.3	gi|223029470|ref|NP_001138579.1|	protein kinase C-binding protein NELL2 isoform a [Homo sapiens]
novel_mir57	XM_005678194.3	gi|548459878|ref|XP_005678251.1|	PREDICTED: prostaglandin F2-alpha receptor [Capra hircus]
novel_mir57	XM_005676617.3	gi|548455012|ref|XP_005676674.1|	PREDICTED: protein FAM124B [Capra hircus]
novel_mir57	XM_005683509.3	gi|594076226|ref|XP_006061870.1|	PREDICTED: kynurenine/alpha-aminoadipate aminotransferase, mitochondrial-like isoform X1 [Bubalus bubalis]
novel_mir57	XM_005684592.3	gi|548479606|ref|XP_005684649.1|	PREDICTED: centrosomal protein CEP57L1 isoform X1 [Capra hircus]
novel_mir57	XM_005675344.3	gi|548451230|ref|XP_005675401.1|	PREDICTED: MDS1 and EVI1 complex locus protein EVI1 isoform X1 [Capra hircus]
novel_mir57	XM_005685544.1	gi|594085450|ref|XP_006066255.1|	PREDICTED: LOW QUALITY PROTEIN: HAUS augmin-like complex subunit 2 [Bubalus bubalis]
novel_mir57	XM_005678949.3	gi|926689664|ref|XP_005679006.2|	PREDICTED: pyruvate dehydrogenase kinase, isozyme 4 [Capra hircus]
novel_mir57	XM_005683453.3	gi|593764859|ref|XP_007120999.1|	PREDICTED: endoplasmic reticulum aminopeptidase 2 [Physeter catodon]
novel_mir57	XM_005675497.3	gi|548451547|ref|XP_005675553.1|	PREDICTED: zinc finger and BTB domain-containing protein 38 [Capra hircus]
novel_mir57	XM_005680368.3	gi|297262666|ref|XP_001114150.2|	PREDICTED: zinc finger CCCH domain-containing protein 10 isoform X1 [Macaca mulatta]
novel_mir57	XM_005681828.1	gi|297292609|ref|XP_001082839.2|	PREDICTED: transmembrane protein 150C isoform X1 [Macaca mulatta]
novel_mir57	XM_005674854.2	gi|548449506|ref|XP_005674911.1|	PREDICTED: adhesion G-protein coupled receptor G7 [Capra hircus]
novel_mir57	XM_005684359.3	gi|803242580|ref|XP_011981374.1|	PREDICTED: uncharacterized protein LOC101116026 isoform X1 [Ovis aries musimon]
novel_mir57	XM_005678598.3	gi|926689050|ref|XP_005678655.2|	PREDICTED: uncharacterized protein C1orf50 homolog [Capra hircus]
novel_mir57	XM_005676786.3	gi|548455373|ref|XP_005676843.1|	PREDICTED: replication protein A 32 kDa subunit [Capra hircus]
novel_mir57	XM_005688861.3	gi|548492237|ref|XP_005688918.1|	PREDICTED: fer-1-like protein 6 [Capra hircus]
novel_mir57	NM_001314227.1	gi|667274776|ref|XP_008572102.1|	PREDICTED: solute carrier family 2, facilitated glucose transporter member 4 isoform X1 [Galeopterus variegatus]
novel_mir57	XM_005679181.3	gi|548463339|ref|XP_005679238.1|	PREDICTED: THAP domain-containing protein 5 isoform X1 [Capra hircus]
novel_mir57	XM_005687147.3	gi|803286833|ref|XP_012003063.1|	PREDICTED: zinc finger and BTB domain-containing protein 43 isoform X2 [Ovis aries musimon]
novel_mir57	XM_005678037.3	gi|548458925|ref|XP_005678094.1|	PREDICTED: zinc transporter 7 [Capra hircus]
novel_mir57	XM_005676707.3	gi|533162614|ref|XP_005395114.1|	PREDICTED: protein FAM167B isoform X2 [Chinchilla lanigera]
novel_mir57	XM_005677421.3	gi|947268144|ref|XP_006153493.2|	PREDICTED: pygopus homolog 2 [Tupaia chinensis]
novel_mir57	XM_005687190.3	gi|926705048|ref|XP_005687243.2|	PREDICTED: ubiquinone biosynthesis protein COQ4 homolog, mitochondrial isoform X1 [Capra hircus]
novel_mir57	XM_005685949.3	gi|548483823|ref|XP_005686006.1|	PREDICTED: snRNA-activating protein complex subunit 1 isoform X1 [Capra hircus]
novel_mir57	XM_005676490.3	gi|426221488|ref|XP_004004942.1|	PREDICTED: lanC-like protein 1 [Ovis aries]
novel_mir57	XM_005675211.3	gi|440893533|gb|ELR46268.1|	Kelch-like protein 6, partial [Bos mutus]
novel_mir57	XM_005676796.3	gi|440905971|gb|ELR56287.1|	Nuclear migration protein nudC, partial [Bos mutus]
novel_mir57	XM_005675351.3	gi|548451230|ref|XP_005675401.1|	PREDICTED: MDS1 and EVI1 complex locus protein EVI1 isoform X1 [Capra hircus]
novel_mir57	XM_005680175.3	gi|466068677|ref|XP_004281935.1|	PREDICTED: receptor-type tyrosine-protein phosphatase beta isoform X1 [Orcinus orca]
novel_mir57	XM_005675349.2	gi|556738027|ref|XP_005964592.1|	PREDICTED: MDS1 and EVI1 complex locus protein EVI1 isoform X4 [Pantholops hodgsonii]
novel_mir57	XM_005681135.3	gi|548468672|ref|XP_005681192.1|	PREDICTED: polymerase delta-interacting protein 3 isoform X2 [Capra hircus]
novel_mir57	XM_005686242.3	gi|556770905|ref|XP_005980638.1|	PREDICTED: zinc finger protein 252-like [Pantholops hodgsonii]
novel_mir57	XM_005678667.2	gi|594109497|ref|XP_006077603.1|	PREDICTED: microtubule-actin cross-linking factor 1, isoforms 1/2/3/5 isoform X8 [Bubalus bubalis]
novel_mir57	XM_005675476.3	gi|670982334|ref|XP_008709363.1|	PREDICTED: LOW QUALITY PROTEIN: U2 snRNP-associated SURP motif-containing protein [Ursus maritimus]
novel_mir57	XM_005686686.3	gi|594064092|ref|XP_006056065.1|	PREDICTED: interleukin-1 receptor antagonist protein isoform X1 [Bubalus bubalis]
novel_mir57	XM_005686554.3	gi|926704027|ref|XP_013823056.1|	PREDICTED: prolyl endopeptidase-like isoform X1 [Capra hircus]
novel_mir57	XM_005686360.3	gi|556757463|ref|XP_005974074.1|	PREDICTED: TP53RK-binding protein-like [Pantholops hodgsonii]
novel_mir57	XM_005685763.3	gi|548483433|ref|XP_005685820.1|	PREDICTED: mitogen-activated protein kinase 6 [Capra hircus]
novel_mir57	XM_005684903.3	gi|548480596|ref|XP_005684960.1|	PREDICTED: nucleoporin Nup43 isoform X1 [Capra hircus]
novel_mir57	XM_005678145.3	gi|426215914|ref|XP_004002214.1|	PREDICTED: heparan sulfate 2-O-sulfotransferase 1 isoform X2 [Ovis aries]
novel_mir57	XM_005682151.3	gi|548471669|ref|XP_005682208.1|	PREDICTED: phylloquinone omega-hydroxylase CYP4F11-like [Capra hircus]
novel_mir57	XM_005684804.3	gi|803254142|ref|XP_011987028.1|	PREDICTED: peroxisomal biogenesis factor 7 isoform X2 [Ovis aries musimon]
novel_mir57	XM_005675036.2	gi|548449876|ref|XP_005675092.1|	PREDICTED: vesicle-trafficking protein SEC22a isoform X1 [Capra hircus]
novel_mir57	XM_005684483.3	gi|965949048|ref|XP_012037864.2|	PREDICTED: histidine triad nucleotide-binding protein 3 isoform X1 [Ovis aries]
novel_mir57	NM_001285677.2	gi|27806729|ref|NP_776424.1|	protein BTG1 [Bos taurus]
novel_mir57	XM_005681921.3	gi|803084712|ref|XP_012035789.1|	PREDICTED: LIM domain-binding protein 2 isoform X7 [Ovis aries]
novel_mir57	XM_005677199.3	gi|548456349|ref|XP_005677256.1|	PREDICTED: junctional adhesion molecule A [Capra hircus]
novel_mir57	XM_005675348.3	gi|803004732|ref|XP_011955126.1|	PREDICTED: MDS1 and EVI1 complex locus protein EVI1 isoform X7 [Ovis aries]
novel_mir57	XM_005684859.3	gi|548480393|ref|XP_005684916.1|	PREDICTED: transcription factor HIVEP2 isoform X2 [Capra hircus]
novel_mir57	XM_005677662.3	gi|426216516|ref|XP_004002508.1|	PREDICTED: alpha-endosulfine [Ovis aries]
novel_mir57	XM_005686398.2	gi|328927036|ref|NP_001179252.2|	NLR family CARD domain-containing protein 4 [Bos taurus]
novel_mir57	XM_005675196.3	gi|6753074|ref|NP_033809.1|	AP-2 complex subunit mu isoform 1 [Mus musculus]
novel_mir57	XM_005682125.3	gi|548471615|ref|XP_005682182.1|	PREDICTED: 39S ribosomal protein L34, mitochondrial [Capra hircus]
novel_mir57	XM_005675197.3	gi|50510363|dbj|BAD32167.1|	mKIAA0109 protein [Mus musculus]
novel_mir57	XM_005678397.3	gi|548460291|ref|XP_005678454.1|	PREDICTED: excitatory amino acid transporter 5 [Capra hircus]
novel_mir57	XM_005685944.3	gi|548483812|ref|XP_005686001.1|	PREDICTED: tRNA (guanine(37)-N1)-methyltransferase [Capra hircus]
novel_mir57	XM_005677286.2	gi|528930701|ref|XP_005200273.1|	PREDICTED: LOW QUALITY PROTEIN: T-cell surface glycoprotein CD1b-1-like [Bos taurus]
novel_mir57	XM_005677486.3	gi|426216675|ref|XP_004002583.1|	PREDICTED: integrator complex subunit 3 [Ovis aries]
novel_mir57	XM_005675496.3	gi|548451547|ref|XP_005675553.1|	PREDICTED: zinc finger and BTB domain-containing protein 38 [Capra hircus]
novel_mir57	XM_005675173.3	gi|548450619|ref|XP_005675229.1|	PREDICTED: mitogen-activated protein kinase kinase kinase 13 [Capra hircus]
novel_mir57	XM_005678276.2	gi|555989243|ref|XP_005906453.1|	PREDICTED: retinoid isomerohydrolase [Bos mutus]
novel_mir57	XM_005686365.3	gi|556757463|ref|XP_005974074.1|	PREDICTED: TP53RK-binding protein-like [Pantholops hodgsonii]
novel_mir57	XM_005677288.3	gi|966012941|ref|XP_011963349.2|	PREDICTED: T-cell surface glycoprotein CD1b-2-like isoform X1 [Ovis aries]
novel_mir57	XM_005683110.3	gi|548474784|ref|XP_005683167.1|	PREDICTED: serine/threonine-protein kinase 32A isoform X2 [Capra hircus]
chi-miR-423-5p	XM_005679937.3	gi|548465320|ref|XP_005679994.1|	PREDICTED: keratin, type II microfibrillar, component 5 [Capra hircus]
chi-miR-423-5p	XM_005678695.3	gi|548461542|ref|XP_005678752.1|	PREDICTED: thyroid hormone receptor-associated protein 3 isoform X1 [Capra hircus]
chi-miR-423-5p	XM_005677376.3	gi|548457190|ref|XP_005677433.1|	PREDICTED: GON-4-like protein isoform X1 [Capra hircus]
chi-miR-423-5p	XM_005678898.3	gi|115497710|ref|NP_001069591.1|	claudin-12 [Bos taurus]
chi-miR-423-5p	XM_005680988.3	gi|548468373|ref|XP_005681045.1|	PREDICTED: LOW QUALITY PROTEIN: EF-hand calcium-binding domain-containing protein 4B [Capra hircus]
chi-miR-423-5p	XM_005677122.3	gi|548456107|ref|XP_005677178.1|	PREDICTED: discoidin domain-containing receptor 2 isoform X1 [Capra hircus]
chi-miR-423-5p	XM_005682389.3	gi|548472571|ref|XP_005682446.1|	PREDICTED: ELAV-like protein 3 isoform X3 [Capra hircus]
chi-miR-423-5p	XM_005679898.3	gi|926691320|ref|XP_005679955.2|	PREDICTED: mitogen-activated protein kinase kinase kinase 12 isoform X2 [Capra hircus]
chi-miR-423-5p	XM_005676847.3	gi|548455506|ref|XP_005676904.1|	PREDICTED: interleukin-22 receptor subunit alpha-1 isoform X1 [Capra hircus]
chi-miR-423-5p	XM_005680662.3	gi|5174405|ref|NP_006069.1|	voltage-dependent calcium channel gamma-2 subunit [Homo sapiens]
chi-miR-423-5p	XM_005681792.3	gi|548470708|ref|XP_005681849.1|	PREDICTED: lysosome membrane protein 2 [Capra hircus]
chi-miR-423-5p	XM_005677073.3	gi|426217107|ref|XP_004002795.1|	PREDICTED: vesicle transport protein SFT2B isoform X1 [Ovis aries]
chi-miR-423-5p	XM_005677342.2	gi|556732544|ref|XP_005961939.1|	PREDICTED: ras GTPase-activating-like protein IQGAP3 isoform X1 [Pantholops hodgsonii]
chi-miR-423-5p	XM_005680338.3	gi|970747113|ref|XP_006218653.2|	PREDICTED: glutaminase liver isoform, mitochondrial isoform X1 [Vicugna pacos]
chi-miR-423-5p	XM_005675237.3	gi|847121316|ref|XP_012817243.1|	PREDICTED: synapsin-2 isoform X1 [Xenopus tropicalis]
chi-miR-423-5p	XM_005681564.3	gi|426231643|ref|XP_004009848.1|	PREDICTED: BTB/POZ domain-containing protein KCTD8 isoform X1 [Ovis aries]
chi-miR-423-5p	XM_005682087.3	gi|224809449|ref|NP_001139263.1|	protein MEF2BNB isoform a [Bos taurus]
chi-miR-423-5p	NR_129748.1	-	-
chi-miR-423-5p	XM_005674692.3	gi|548449017|ref|XP_005674749.1|	PREDICTED: UPF0769 protein C21orf59 homolog [Capra hircus]
chi-miR-423-5p	NM_001314295.1	gi|281427312|ref|NP_001163990.1|	LIM/homeobox protein Lhx2 [Sus scrofa]
chi-miR-423-5p	XM_005678330.3	gi|548460153|ref|XP_005678387.1|	PREDICTED: KN motif and ankyrin repeat domain-containing protein 4 [Capra hircus]
chi-miR-423-5p	XM_005680816.3	gi|803305166|ref|XP_012011032.1|	PREDICTED: cyclin-dependent kinase inhibitor 1B [Ovis aries musimon]
chi-miR-423-5p	XM_005682388.3	gi|548472565|ref|XP_005682445.1|	PREDICTED: ELAV-like protein 3 isoform X1 [Capra hircus]
chi-miR-423-5p	XM_005678746.3	gi|157785611|ref|NP_001099106.1|	UDP-glucuronosyltransferase 1-1 precursor [Bos taurus]
chi-miR-423-5p	XM_005677495.3	gi|556759474|ref|XP_005975062.1|	PREDICTED: protein S100-A1 isoform X1 [Pantholops hodgsonii]
chi-miR-423-5p	XM_005677604.3	gi|548457667|ref|XP_005677661.1|	PREDICTED: DNA-binding protein RFX5 [Capra hircus]
chi-miR-423-5p	XM_005676392.3	gi|548454551|ref|XP_005676449.1|	PREDICTED: abl interactor 2 [Capra hircus]
chi-miR-423-5p	XM_005677878.3	gi|594096608|ref|XP_006071566.1|	PREDICTED: putative helicase MOV-10 isoform X2 [Bubalus bubalis]
chi-miR-423-5p	XM_005679831.3	gi|548464692|ref|XP_005679888.1|	PREDICTED: FYVE, RhoGEF and PH domain-containing protein 6 isoform X1 [Capra hircus]
chi-miR-423-5p	XM_005677378.3	gi|548457190|ref|XP_005677433.1|	PREDICTED: GON-4-like protein isoform X1 [Capra hircus]
chi-miR-423-5p	XM_005677242.3	gi|548456674|ref|XP_005677299.1|	PREDICTED: SLAM family member 8 isoform X1 [Capra hircus]
chi-miR-423-5p	XM_005680585.3	gi|528757787|gb|EPY77446.1|	tRNA-splicing ligase RtcB-like protein [Camelus ferus]
chi-miR-423-5p	XM_005679742.3	gi|548464509|ref|XP_005679799.1|	PREDICTED: cysteine and glycine-rich protein 2 isoform X2 [Capra hircus]
chi-miR-423-5p	XM_005680821.3	gi|507624292|ref|XP_004626128.1|	PREDICTED: loss of heterozygosity 12 chromosomal region 1 protein [Octodon degus]
chi-miR-423-5p	XM_005677240.2	gi|548456660|ref|XP_005677297.1|	PREDICTED: cilia- and flagella-associated protein 45 isoform X1 [Capra hircus]
chi-miR-423-5p	XM_005682089.3	gi|224809449|ref|NP_001139263.1|	protein MEF2BNB isoform a [Bos taurus]
chi-miR-423-5p	NR_129581.1	gi|826308529|ref|XP_012504998.1|	PREDICTED: pyruvate dehydrogenase protein X component, mitochondrial [Propithecus coquereli]
chi-miR-423-5p	XM_005678336.3	gi|926688590|ref|XP_005678393.2|	PREDICTED: nuclear factor 1 A-type isoform X1 [Capra hircus]
chi-miR-423-5p	NM_001285710.2	gi|982947476|ref|XP_015330506.1|	PREDICTED: metastasis-suppressor KiSS-1 isoform X1 [Bos taurus]
chi-miR-423-5p	XM_005680467.2	gi|594053720|ref|XP_006051143.1|	PREDICTED: small nuclear ribonucleoprotein F [Bubalus bubalis]
chi-miR-423-5p	XM_005678698.3	gi|548461548|ref|XP_005678755.1|	PREDICTED: thyroid hormone receptor-associated protein 3 isoform X2 [Capra hircus]
chi-miR-423-5p	XM_005680820.3	gi|755516639|ref|XP_011239626.1|	PREDICTED: cAMP-responsive element-binding protein-like 2 isoform X1 [Mus musculus]
chi-miR-423-5p	XM_005681748.3	gi|803262394|ref|XP_011990900.1|	PREDICTED: ras association domain-containing protein 6 isoform X1 [Ovis aries musimon]
chi-miR-423-5p	NM_001290120.1	gi|119598096|gb|EAW77690.1|	ornithine decarboxylase antizyme 2, isoform CRA_a, partial [Homo sapiens]
chi-miR-423-5p	XM_005677436.3	gi|548457314|ref|XP_005677493.1|	PREDICTED: HCLS1-associated protein X-1 isoform X1 [Capra hircus]
chi-miR-423-5p	XM_005682411.3	gi|548472698|ref|XP_005682468.1|	PREDICTED: CD209 antigen-like protein E [Capra hircus]
chi-miR-423-5p	XM_005678562.3	gi|926689004|ref|XP_005678619.2|	PREDICTED: diphthamide biosynthesis protein 2 [Capra hircus]
chi-miR-423-5p	XM_005678337.3	gi|926688592|ref|XP_005678394.2|	PREDICTED: nuclear factor 1 A-type isoform X2 [Capra hircus]
chi-miR-423-5p	XM_005676295.2	gi|548454355|ref|XP_005676352.1|	PREDICTED: general transcription factor 3C polypeptide 3 [Capra hircus]
chi-miR-423-5p	XM_005677606.3	gi|548457667|ref|XP_005677661.1|	PREDICTED: DNA-binding protein RFX5 [Capra hircus]
chi-miR-423-5p	XM_005680051.3	gi|548465558|ref|XP_005680108.1|	PREDICTED: sodium-coupled neutral amino acid transporter 1 [Capra hircus]
chi-miR-423-5p	XM_005679832.3	gi|548464694|ref|XP_005679889.1|	PREDICTED: FYVE, RhoGEF and PH domain-containing protein 6 isoform X2 [Capra hircus]
chi-miR-423-5p	XM_005675647.3	gi|548452225|ref|XP_005675704.1|	PREDICTED: cystathionine beta-synthase isoform X2 [Capra hircus]
chi-miR-423-5p	XM_005677877.3	gi|110331951|gb|ABG67081.1|	Mov10, Moloney leukemia virus 10, homolog [Bos taurus]
chi-miR-423-5p	XM_005675410.3	gi|440905377|gb|ELR55758.1|	Acetyl-coenzyme A transporter 1, partial [Bos mutus]
chi-miR-423-5p	XM_005678338.3	gi|926688594|ref|XP_005678395.2|	PREDICTED: nuclear factor 1 A-type isoform X3 [Capra hircus]
chi-miR-423-5p	XM_005679941.3	gi|297106|emb|CAA51070.1|	intermediate filament type II keratin [Ovis aries]
chi-miR-423-5p	XM_005677755.3	gi|548458347|ref|XP_005677812.1|	PREDICTED: gap junction alpha-5 protein [Capra hircus]
chi-miR-423-5p	XM_005679874.3	gi|548464984|ref|XP_005679931.1|	PREDICTED: pro-FMRFamide-related neuropeptide FF [Capra hircus]
chi-miR-423-5p	XM_005676724.3	gi|548455245|ref|XP_005676781.1|	PREDICTED: peflin [Capra hircus]
chi-miR-423-5p	XM_005677489.3	gi|13385872|ref|NP_080650.1|	interleukin enhancer-binding factor 2 [Mus musculus]
chi-miR-423-5p	XM_005681449.3	gi|926693713|ref|XP_005681506.2|	PREDICTED: polycystin-2 [Capra hircus]
chi-miR-423-5p	XM_005676653.3	gi|965922628|ref|XP_014949078.1|	PREDICTED: monocarboxylate transporter 14 isoform X1 [Ovis aries]
chi-miR-423-5p	NM_001285588.1	gi|550822313|ref|NP_001272517.1|	bone morphogenetic protein 15 precursor [Capra hircus]
chi-miR-423-5p	XM_005676652.3	gi|965922628|ref|XP_014949078.1|	PREDICTED: monocarboxylate transporter 14 isoform X1 [Ovis aries]
chi-miR-423-5p	XM_005675439.3	gi|548451430|ref|XP_005675495.1|	PREDICTED: P2Y purinoceptor 14 [Capra hircus]
chi-miR-423-5p	XM_005675529.3	gi|426218252|ref|XP_004003363.1|	PREDICTED: interleukin-20 receptor subunit beta isoform X1 [Ovis aries]
chi-miR-423-5p	XM_005682088.3	gi|224809449|ref|NP_001139263.1|	protein MEF2BNB isoform a [Bos taurus]
chi-miR-423-5p	XM_005680014.3	gi|528766538|gb|EPY86197.1|	putative ATP-dependent RNA helicase DDX23 isoform 1 [Camelus ferus]
chi-miR-423-5p	XM_005675102.3	gi|548450222|ref|XP_005675159.1|	PREDICTED: carboxypeptidase N subunit 2 [Capra hircus]
chi-miR-423-5p	XM_005676210.2	gi|511907948|ref|XP_004773417.1|	PREDICTED: inactive dipeptidyl peptidase 10 isoform X3 [Mustela putorius furo]
chi-miR-423-5p	XM_005679983.3	gi|664707828|ref|XP_008510845.1|	PREDICTED: bax inhibitor 1 [Equus przewalskii]
chi-miR-423-5p	XM_005676825.2	gi|548455460|ref|XP_005676882.1|	PREDICTED: E3 ubiquitin-protein ligase TRIM63 isoform X2 [Capra hircus]
chi-miR-423-5p	XM_005678697.3	gi|548461542|ref|XP_005678752.1|	PREDICTED: thyroid hormone receptor-associated protein 3 isoform X1 [Capra hircus]
chi-miR-423-5p	XM_005676534.3	gi|555955099|ref|XP_005889709.1|	PREDICTED: probable hydrolase PNKD isoform X2 [Bos mutus]
chi-miR-423-5p	XM_005680671.3	gi|548467127|ref|XP_005680728.1|	PREDICTED: cytokine receptor common subunit beta isoform X2 [Capra hircus]
chi-miR-423-5p	XM_005676518.3	gi|548454809|ref|XP_005676575.1|	PREDICTED: E3 ubiquitin-protein ligase MARCH4 [Capra hircus]
chi-miR-423-5p	XM_005674841.3	gi|512992783|ref|XP_004858034.1|	PREDICTED: mitochondrial import receptor subunit TOM70 [Heterocephalus glaber]
chi-miR-423-5p	NM_001285750.1	gi|550822101|ref|NP_001272679.1|	RAC-alpha serine/threonine-protein kinase [Capra hircus]
chi-miR-423-5p	XM_005675196.3	gi|6753074|ref|NP_033809.1|	AP-2 complex subunit mu isoform 1 [Mus musculus]
chi-miR-423-5p	NM_001285629.1	gi|78214939|gb|ABB36643.1|	fatty acid synthase [Capra hircus]
chi-miR-423-5p	XM_005682090.3	gi|224809449|ref|NP_001139263.1|	protein MEF2BNB isoform a [Bos taurus]
chi-miR-423-5p	XM_005675197.3	gi|50510363|dbj|BAD32167.1|	mKIAA0109 protein [Mus musculus]
chi-miR-423-5p	XM_005678984.3	gi|548462152|ref|XP_005679041.1|	PREDICTED: diacylglycerol kinase beta isoform X1 [Capra hircus]
chi-miR-423-5p	XM_005676548.3	gi|548454871|ref|XP_005676605.1|	PREDICTED: E3 ubiquitin-protein ligase RNF25 isoform X4 [Capra hircus]
chi-miR-423-5p	NM_001287236.1	gi|564473340|ref|NP_001274165.1|	natriuretic peptides A precursor [Capra hircus]
chi-miR-423-5p	XM_005677499.3	gi|548457446|ref|XP_005677556.1|	PREDICTED: protein S100-A16 [Capra hircus]
chi-miR-423-5p	XM_005678985.3	gi|548462154|ref|XP_005679042.1|	PREDICTED: diacylglycerol kinase beta isoform X2 [Capra hircus]
chi-miR-423-5p	XM_005677186.3	gi|548456265|ref|XP_005677243.1|	PREDICTED: nectin-4 isoform X7 [Capra hircus]
chi-miR-423-5p	XM_005678232.2	gi|548459957|ref|XP_005678289.1|	PREDICTED: GPI-anchor transamidase [Capra hircus]
chi-miR-423-5p	XM_005680342.3	gi|311255693|ref|XP_003126321.1|	PREDICTED: lens fiber major intrinsic protein [Sus scrofa]
chi-miR-423-5p	XM_005676376.3	gi|803024663|ref|XP_011998080.1|	PREDICTED: alsin isoform X2 [Ovis aries]
chi-miR-423-5p	XM_005679333.3	gi|594050522|ref|XP_006049614.1|	PREDICTED: uncharacterized protein LOC102398108 isoform X2 [Bubalus bubalis]
chi-miR-423-5p	XM_005674988.3	gi|548449781|ref|XP_005675045.1|	PREDICTED: NADH dehydrogenase [ubiquinone] 1 beta subcomplex subunit 4 [Capra hircus]
chi-miR-423-5p	XM_005682259.3	gi|548471893|ref|XP_005682316.1|	PREDICTED: relaxin-3 isoform X1 [Capra hircus]
chi-miR-423-5p	XM_005677811.3	gi|555980264|ref|XP_005902059.1|	PREDICTED: immunoglobulin superfamily member 2 isoform X1 [Bos mutus]
chi-miR-423-5p	NM_001287041.1	gi|559098395|ref|NP_001273971.1|	insulin-like growth factor II isoform 3 [Capra hircus]
chi-miR-423-5p	XM_005675438.3	gi|548451430|ref|XP_005675495.1|	PREDICTED: P2Y purinoceptor 14 [Capra hircus]
chi-miR-423-5p	XM_005682354.3	gi|548472368|ref|XP_005682411.1|	PREDICTED: intercellular adhesion molecule 1 [Capra hircus]
chi-miR-423-5p	XM_005676587.3	gi|548454951|ref|XP_005676644.1|	PREDICTED: regulated endocrine-specific protein 18 [Capra hircus]
chi-miR-423-5p	XM_005677513.3	gi|664767459|ref|XP_008541236.1|	PREDICTED: protein S100-A8 [Equus przewalskii]
chi-miR-204-5p	XM_018047617.1	gi|955477622|ref|XP_014652761.1|	PREDICTED: plasma membrane calcium-transporting ATPase 1 isoform X3 [Ceratotherium simum simum]
chi-miR-204-5p	XM_018051360.1	gi|926695054|ref|XP_013820472.1|	PREDICTED: unconventional myosin-IXb [Capra hircus]
chi-miR-204-5p	XM_018045019.1	gi|676448385|ref|XP_009051715.1|	hypothetical protein LOTGIDRAFT_228409 [Lottia gigantea]
chi-miR-204-5p	XM_018039459.1	gi|926722600|ref|XP_013829727.1|	PREDICTED: desmocollin-2 isoform X3 [Capra hircus]
chi-miR-204-5p	XM_018039456.1	gi|926722596|ref|XP_013829725.1|	PREDICTED: desmocollin-2 isoform X1 [Capra hircus]
chi-miR-204-5p	XM_018039253.1	gi|694916826|ref|XP_009449711.1|	PREDICTED: transcription factor AP-2-beta isoform X1 [Pan troglodytes]
chi-miR-204-5p	XM_018041360.1	gi|926689289|ref|XP_013818456.1|	PREDICTED: splicing factor, proline- and glutamine-rich [Capra hircus]
chi-miR-204-5p	XM_018044978.1	gi|926706244|ref|XP_013823836.1|	PREDICTED: ras GTPase-activating protein 3 [Capra hircus]
chi-miR-204-5p	XM_018038870.1	gi|803323194|ref|XP_012019814.1|	PREDICTED: epithelial discoidin domain-containing receptor 1 isoform X2 [Ovis aries musimon]
chi-miR-204-5p	NR_129643.1	-	-
chi-miR-204-5p	XM_018049684.1	gi|752383293|ref|XP_002913641.2|	PREDICTED: WD repeat and FYVE domain-containing protein 3 isoform X4 [Ailuropoda melanoleuca]
chi-miR-204-5p	XM_005698968.3	gi|803198035|ref|XP_004021398.2|	PREDICTED: protein ARV1 isoform X1 [Ovis aries]
chi-miR-204-5p	XM_018044564.1	gi|548533585|ref|XP_005701527.1|	PREDICTED: APC membrane recruitment protein 1 [Capra hircus]
chi-miR-204-5p	XM_018048517.1	gi|594092999|ref|XP_006069830.1|	PREDICTED: beta-citryl-glutamate synthase B isoform X1 [Bubalus bubalis]
chi-miR-204-5p	XM_018042216.1	gi|664713949|ref|XP_008513944.1|	PREDICTED: zinc finger MIZ domain-containing protein 1 isoform X1 [Equus przewalskii]
chi-miR-204-5p	XM_005680750.3	gi|594109971|ref|XP_006077830.1|	PREDICTED: transcription factor SOX-6-like isoform X2 [Bubalus bubalis]
chi-miR-204-5p	XM_005692428.3	gi|667306349|ref|XP_008583000.1|	PREDICTED: cytochrome P450 2A13 [Galeopterus variegatus]
chi-miR-204-5p	XM_005698535.3	gi|803207201|ref|XP_011964143.1|	PREDICTED: G protein-coupled receptor kinase 5 isoform X3 [Ovis aries musimon]
chi-miR-204-5p	XM_018048510.1	gi|926692761|ref|XP_013819674.1|	PREDICTED: beta-citrylglutamate synthase B isoform X1 [Capra hircus]
chi-miR-204-5p	XM_018046204.1	gi|803255444|ref|XP_011987678.1|	PREDICTED: small conductance calcium-activated potassium channel protein 3 isoform X2 [Ovis aries musimon]
chi-miR-204-5p	XM_018044607.1	gi|926730388|ref|XP_013832529.1|	PREDICTED: methyl-CpG-binding protein 2 isoform X1 [Capra hircus]
chi-miR-204-5p	XM_005697626.3	gi|548520274|ref|XP_005697683.1|	PREDICTED: interleukin-4 receptor subunit alpha [Capra hircus]
chi-miR-204-5p	XM_018048514.1	gi|926692761|ref|XP_013819674.1|	PREDICTED: beta-citrylglutamate synthase B isoform X1 [Capra hircus]
chi-miR-204-5p	XM_018048509.1	gi|926692761|ref|XP_013819674.1|	PREDICTED: beta-citrylglutamate synthase B isoform X1 [Capra hircus]
chi-miR-204-5p	XM_018047613.1	gi|803042208|ref|XP_012029462.1|	PREDICTED: plasma membrane calcium-transporting ATPase 1 isoform X1 [Ovis aries]
chi-miR-204-5p	XM_013969151.2	gi|803228550|ref|XP_011974545.1|	PREDICTED: solute carrier organic anion transporter family member 5A1 isoform X1 [Ovis aries musimon]
chi-miR-204-5p	XM_013964094.2	gi|926692377|ref|XP_013819548.1|	PREDICTED: single-pass membrane and coiled-coil domain-containing protein 2 [Capra hircus]
chi-miR-204-5p	XM_005687913.3	gi|548489345|ref|XP_005687970.1|	PREDICTED: plexin domain-containing protein 2 isoform X1 [Capra hircus]
chi-miR-204-5p	XM_018046203.1	gi|803255442|ref|XP_011987677.1|	PREDICTED: small conductance calcium-activated potassium channel protein 3 isoform X1 [Ovis aries musimon]
chi-miR-204-5p	XM_005686148.3	gi|332164794|ref|NP_001193732.1|	vasohibin-1 [Bos taurus]
chi-miR-204-5p	XM_005689120.3	gi|548493548|ref|XP_005689177.1|	PREDICTED: hairy/enhancer-of-split related with YRPW motif protein 1 [Capra hircus]
chi-miR-204-5p	XM_018048512.1	gi|926692761|ref|XP_013819674.1|	PREDICTED: beta-citrylglutamate synthase B isoform X1 [Capra hircus]
chi-miR-204-5p	XM_005686948.3	gi|548486589|ref|XP_005687005.1|	PREDICTED: adenylate cyclase type 3 [Capra hircus]
chi-miR-204-5p	XM_018051362.1	gi|803248538|ref|XP_011984249.1|	PREDICTED: unconventional myosin-IXb isoform X6 [Ovis aries musimon]
chi-miR-204-5p	XM_018038996.1	gi|926722387|ref|XP_013829642.1|	PREDICTED: receptor-interacting serine/threonine-protein kinase 1 [Capra hircus]
chi-miR-204-5p	XM_018051364.1	gi|803248542|ref|XP_011984251.1|	PREDICTED: unconventional myosin-IXb isoform X8 [Ovis aries musimon]
chi-miR-204-5p	XM_018048516.1	gi|926692761|ref|XP_013819674.1|	PREDICTED: beta-citrylglutamate synthase B isoform X1 [Capra hircus]
chi-miR-204-5p	XM_018049736.1	gi|926694469|ref|XP_013820248.1|	PREDICTED: biorientation of chromosomes in cell division protein 1-like 1 [Capra hircus]
chi-miR-204-5p	XM_018048508.1	gi|926692761|ref|XP_013819674.1|	PREDICTED: beta-citrylglutamate synthase B isoform X1 [Capra hircus]
chi-miR-204-5p	XM_018044977.1	gi|926706244|ref|XP_013823836.1|	PREDICTED: ras GTPase-activating protein 3 [Capra hircus]
chi-miR-204-5p	XM_013975903.2	gi|926727169|ref|XP_013831357.1|	PREDICTED: TAF6-like RNA polymerase II p300/CBP-associated factor-associated factor 65 kDa subunit 6L [Capra hircus]
chi-miR-204-5p	XM_018048511.1	gi|926692761|ref|XP_013819674.1|	PREDICTED: beta-citrylglutamate synthase B isoform X1 [Capra hircus]
chi-miR-204-5p	XM_018040647.1	gi|548520274|ref|XP_005697683.1|	PREDICTED: interleukin-4 receptor subunit alpha [Capra hircus]
chi-miR-204-5p	XM_005693893.2	gi|548509240|ref|XP_005693950.1|	PREDICTED: transmembrane protein 106A isoform X1 [Capra hircus]
chi-miR-204-5p	XM_005675709.3	gi|556769775|ref|XP_005980088.1|	PREDICTED: collagen alpha-6(VI) chain [Pantholops hodgsonii]
chi-miR-204-5p	XM_018040657.1	gi|594045787|ref|XP_006047360.1|	PREDICTED: AP-1 complex subunit sigma-1A isoform X1 [Bubalus bubalis]
chi-miR-204-5p	XM_018042219.1	gi|803227994|ref|XP_011974290.1|	PREDICTED: zinc finger MIZ domain-containing protein 1 isoform X2 [Ovis aries musimon]
chi-miR-204-5p	XM_018051358.1	gi|926695054|ref|XP_013820472.1|	PREDICTED: unconventional myosin-IXb [Capra hircus]
chi-miR-204-5p	XM_005687944.3	gi|926706745|ref|XP_005688001.2|	PREDICTED: probable G-protein coupled receptor 158 [Capra hircus]
chi-miR-204-5p	XM_018039458.1	gi|926722600|ref|XP_013829727.1|	PREDICTED: desmocollin-2 isoform X3 [Capra hircus]
chi-miR-204-5p	XM_018051357.1	gi|926695054|ref|XP_013820472.1|	PREDICTED: unconventional myosin-IXb [Capra hircus]
chi-miR-204-5p	XM_018042489.1	gi|556746159|ref|XP_005968553.1|	PREDICTED: testican-2 [Pantholops hodgsonii]
chi-miR-204-5p	XM_018048848.1	gi|803300721|ref|XP_012008873.1|	PREDICTED: transcription factor 20 isoform X3 [Ovis aries musimon]
chi-miR-204-5p	XM_018047616.1	gi|426224269|ref|XP_004006296.1|	PREDICTED: plasma membrane calcium-transporting ATPase 1 isoform X2 [Ovis aries]
chi-miR-204-5p	XM_018040646.1	gi|548520274|ref|XP_005697683.1|	PREDICTED: interleukin-4 receptor subunit alpha [Capra hircus]
chi-miR-204-5p	XM_005700541.3	gi|594107644|ref|XP_006076717.1|	PREDICTED: vesicle-associated membrane protein 7 [Bubalus bubalis]
chi-miR-204-5p	XM_018048515.1	gi|926692761|ref|XP_013819674.1|	PREDICTED: beta-citrylglutamate synthase B isoform X1 [Capra hircus]
chi-miR-204-5p	XM_018048847.1	gi|803300721|ref|XP_012008873.1|	PREDICTED: transcription factor 20 isoform X3 [Ovis aries musimon]
chi-miR-204-5p	XM_005693698.3	gi|403279500|ref|XP_003931286.1|	PREDICTED: vacuolar-sorting protein SNF8 [Saimiri boliviensis boliviensis]
chi-miR-204-5p	XM_005676796.3	gi|440905971|gb|ELR56287.1|	Nuclear migration protein nudC, partial [Bos mutus]
chi-miR-204-5p	XM_018042490.1	gi|803241453|ref|XP_011980818.1|	PREDICTED: testican-2 isoform X2 [Ovis aries musimon]
chi-miR-204-5p	XM_018041713.1	gi|157954075|ref|NP_001103262.1|	cytochrome P450, family 2, subfamily C, polypeptide 19 [Bos taurus]
chi-miR-204-5p	XM_018051363.1	gi|926695054|ref|XP_013820472.1|	PREDICTED: unconventional myosin-IXb [Capra hircus]
chi-miR-204-5p	XM_018042218.1	gi|982268678|ref|XP_015311609.1|	PREDICTED: zinc finger MIZ domain-containing protein 1 isoform X3 [Macaca fascicularis]
chi-miR-204-5p	XM_018042484.1	gi|803300539|ref|XP_012008783.1|	PREDICTED: proto-oncogene tyrosine-protein kinase receptor Ret isoform X2 [Ovis aries musimon]
chi-miR-204-5p	XM_018051366.1	gi|926695054|ref|XP_013820472.1|	PREDICTED: unconventional myosin-IXb [Capra hircus]
chi-miR-204-5p	XM_018051361.1	gi|803248536|ref|XP_011984248.1|	PREDICTED: unconventional myosin-IXb isoform X5 [Ovis aries musimon]
chi-miR-204-5p	XM_018048518.1	gi|926692761|ref|XP_013819674.1|	PREDICTED: beta-citrylglutamate synthase B isoform X1 [Capra hircus]
chi-miR-204-5p	XM_018040648.1	gi|548520274|ref|XP_005697683.1|	PREDICTED: interleukin-4 receptor subunit alpha [Capra hircus]
chi-miR-204-5p	XM_018038998.1	gi|926722387|ref|XP_013829642.1|	PREDICTED: receptor-interacting serine/threonine-protein kinase 1 [Capra hircus]
chi-miR-204-5p	XM_005693895.2	gi|548509249|ref|XP_005693952.1|	PREDICTED: transmembrane protein 106A isoform X2 [Capra hircus]
chi-miR-204-5p	XM_005679977.3	gi|548465403|ref|XP_005680034.1|	PREDICTED: glycerol-3-phosphate dehydrogenase [NAD(+)], cytoplasmic [Capra hircus]
chi-miR-204-5p	XM_018046324.1	gi|926687006|ref|XP_013831984.1|	PREDICTED: rho guanine nucleotide exchange factor 11 isoform X6 [Capra hircus]
chi-miR-204-5p	XM_018048396.1	gi|594109971|ref|XP_006077830.1|	PREDICTED: transcription factor SOX-6-like isoform X2 [Bubalus bubalis]
chi-miR-204-5p	XM_013972381.2	gi|548510057|ref|XP_005694204.1|	PREDICTED: monocarboxylate transporter 6 [Capra hircus]
chi-miR-204-5p	XM_005700540.3	gi|548530325|ref|XP_005700597.1|	PREDICTED: vesicle-associated membrane protein 7 isoform X1 [Capra hircus]
chi-miR-204-5p	XM_018038999.1	gi|926722387|ref|XP_013829642.1|	PREDICTED: receptor-interacting serine/threonine-protein kinase 1 [Capra hircus]
chi-miR-204-5p	XM_005695002.3	gi|965835548|ref|XP_014962425.1|	PREDICTED: zinc finger protein 592 isoform X1 [Ovis aries musimon]
chi-miR-204-5p	XM_018039457.1	gi|926722598|ref|XP_013829726.1|	PREDICTED: desmocollin-2 isoform X2 [Capra hircus]
chi-miR-204-5p	XM_018040645.1	gi|548520274|ref|XP_005697683.1|	PREDICTED: interleukin-4 receptor subunit alpha [Capra hircus]
chi-miR-204-5p	XM_018051146.1	gi|965842207|ref|XP_014962826.1|	PREDICTED: RNA-binding protein with serine-rich domain 1-like [Ovis aries musimon]
chi-miR-204-5p	XM_018044976.1	gi|926706244|ref|XP_013823836.1|	PREDICTED: ras GTPase-activating protein 3 [Capra hircus]
chi-miR-204-5p	XM_005694804.3	gi|548512242|ref|XP_005694861.1|	PREDICTED: interleukin-7 receptor subunit alpha [Capra hircus]
chi-miR-204-5p	XM_005680751.3	gi|742186661|ref|XP_010854269.1|	PREDICTED: transcription factor SOX-5 isoform X5 [Bison bison bison]
chi-miR-204-5p	XM_018041362.1	gi|803265964|ref|XP_011992715.1|	PREDICTED: Hermansky-Pudlak syndrome 1 protein isoform X2 [Ovis aries musimon]
chi-miR-204-5p	XM_018042217.1	gi|432115679|gb|ELK36914.1|	Zinc finger MIZ domain-containing protein 1 [Myotis davidii]
chi-miR-204-5p	XM_018048812.1	gi|562843571|ref|XP_006150801.1|	PREDICTED: histone acetyltransferase p300 [Tupaia chinensis]
chi-miR-204-5p	XM_018049685.1	gi|440908510|gb|ELR58518.1|	WD repeat and FYVE domain-containing protein 3, partial [Bos mutus]
chi-miR-204-5p	XM_018048648.1	gi|759142382|ref|XP_011366141.1|	PREDICTED: sodium- and chloride-dependent betaine transporter [Pteropus vampyrus]
chi-miR-204-5p	XM_005687914.3	gi|548489350|ref|XP_005687971.1|	PREDICTED: plexin domain-containing protein 2 isoform X2 [Capra hircus]
chi-miR-204-5p	XM_018049687.1	gi|440908510|gb|ELR58518.1|	WD repeat and FYVE domain-containing protein 3, partial [Bos mutus]
chi-miR-204-5p	XM_018048732.1	gi|548451389|ref|XP_005675475.1|	PREDICTED: rho guanine nucleotide exchange factor 26 [Capra hircus]
chi-miR-204-5p	XM_018050548.1	gi|926697660|ref|XP_013820879.1|	PREDICTED: butyrophilin-like protein 9 [Capra hircus]
chi-miR-204-5p	XM_018038997.1	gi|926722387|ref|XP_013829642.1|	PREDICTED: receptor-interacting serine/threonine-protein kinase 1 [Capra hircus]
chi-miR-204-5p	XM_018040649.1	gi|548520274|ref|XP_005697683.1|	PREDICTED: interleukin-4 receptor subunit alpha [Capra hircus]
chi-miR-204-5p	XM_018050109.1	gi|926698529|ref|XP_013821184.1|	PREDICTED: disintegrin and metalloproteinase domain-containing protein 19 [Capra hircus]
chi-miR-204-5p	XM_018048849.1	gi|803300723|ref|XP_012008874.1|	PREDICTED: transcription factor 20 isoform X1 [Ovis aries musimon]
chi-miR-204-5p	XM_018051365.1	gi|803248544|ref|XP_011984252.1|	PREDICTED: unconventional myosin-IXb isoform X9 [Ovis aries musimon]
chi-miR-204-5p	XM_018044608.1	gi|548534651|ref|XP_005701794.1|	PREDICTED: methyl-CpG-binding protein 2 isoform X2 [Capra hircus]
chi-miR-204-5p	XM_005675418.3	gi|548451389|ref|XP_005675475.1|	PREDICTED: rho guanine nucleotide exchange factor 26 [Capra hircus]
chi-miR-204-5p	XM_018045308.1	gi|968098871|ref|XP_015026254.1|	uncharacterized protein Dvir_GJ25860 [Drosophila virilis]
chi-miR-1	XM_018060031.1	gi|926685583|ref|XP_013826871.1|	PREDICTED: microtubule-associated protein 2 isoform X1 [Capra hircus]
chi-miR-1	XM_018049493.1	gi|548470410|ref|XP_005681702.1|	PREDICTED: RE1-silencing transcription factor [Capra hircus]
chi-miR-1	XM_018048224.1	gi|926682636|ref|XP_013819659.1|	PREDICTED: splicing factor, arginine/serine-rich 15 [Capra hircus]
chi-miR-1	XM_018047945.1	gi|548465811|ref|XP_005680233.1|	PREDICTED: CCR4-NOT transcription complex subunit 2 isoform X1 [Capra hircus]
chi-miR-1	XM_005678060.3	gi|548459025|ref|XP_005678117.1|	PREDICTED: dihydropyrimidine dehydrogenase [NADP(+)] [Capra hircus]
chi-miR-1	XR_311252.3	gi|965839817|ref|XP_014962670.1|	PREDICTED: OTU domain-containing protein 7A isoform X2 [Ovis aries musimon]
chi-miR-1	XM_018055436.1	gi|548486306|ref|XP_005686867.1|	PREDICTED: nuclear nucleic acid-binding protein C1D isoform X1 [Capra hircus]
chi-miR-1	XM_018066370.1	gi|744558226|ref|XP_010976145.1|	PREDICTED: reticulocalbin-2 [Camelus dromedarius]
chi-miR-1	XM_018060792.1	gi|926711724|ref|XP_013825809.1|	PREDICTED: membrane cofactor protein-like [Capra hircus]
chi-miR-1	XM_018064707.1	gi|803302576|ref|XP_012009790.1|	PREDICTED: nuclear receptor corepressor 1 isoform X7 [Ovis aries musimon]
chi-miR-1	XM_018046737.1	gi|731205291|ref|XP_010617486.1|	PREDICTED: GTPase IMAP family member 8-like [Fukomys damarensis]
chi-miR-1	XM_018052736.1	gi|742159157|ref|XP_010846743.1|	PREDICTED: LOW QUALITY PROTEIN: myelin transcription factor 1-like protein [Bison bison bison]
chi-miR-1	XM_005699549.2	gi|803338722|ref|XP_012027423.1|	PREDICTED: olfactory receptor 10S1 [Ovis aries musimon]
chi-miR-1	XM_018066865.1	gi|803304836|ref|XP_012010872.1|	PREDICTED: membrane-associated guanylate kinase, WW and PDZ domain-containing protein 1 isoform X9 [Ovis aries musimon]
chi-miR-1	XM_013963431.2	gi|926690465|ref|XP_013818885.1|	PREDICTED: calcium-dependent secretion activator 2 isoform X15 [Capra hircus]
chi-miR-1	XM_018042378.1	gi|947353159|ref|XP_014440334.1|	PREDICTED: calcium/calmodulin-dependent protein kinase type II subunit gamma isoform X3 [Tupaia chinensis]
chi-miR-1	XM_005675347.3	gi|548451236|ref|XP_005675404.1|	PREDICTED: MDS1 and EVI1 complex locus protein EVI1 isoform X3 [Capra hircus]
chi-miR-1	XM_018060968.1	gi|803215525|ref|XP_011968142.1|	PREDICTED: MORC family CW-type zinc finger protein 2 isoform X7 [Ovis aries musimon]
chi-miR-1	XR_001919181.1	-	-
chi-miR-1	XM_005681879.3	gi|114052807|ref|NP_001039751.1|	estradiol 17-beta-dehydrogenase 11 [Bos taurus]
chi-miR-1	XM_005697139.3	gi|803194798|ref|XP_011958973.1|	PREDICTED: vesicle-associated membrane protein-associated protein A isoform X2 [Ovis aries]
chi-miR-1	XR_001918079.1	gi|537261586|gb|ERE90109.1|	Friend virus susceptibility protein 1 [Cricetulus griseus]
chi-miR-1	XM_018067179.1	gi|803271685|ref|XP_011995550.1|	PREDICTED: xylulose kinase isoform X2 [Ovis aries musimon]
chi-miR-1	XM_005687453.3	gi|803239526|ref|XP_011979871.1|	PREDICTED: fibronectin type-III domain-containing protein 3A isoform X1 [Ovis aries musimon]
chi-miR-1	XM_018040153.1	gi|926723369|ref|XP_013830021.1|	PREDICTED: FLYWCH family member 2 [Capra hircus]
chi-miR-1	XM_005690629.3	gi|593711067|ref|XP_007102098.1|	PREDICTED: uncharacterized protein C1orf112 homolog [Physeter catodon]
chi-miR-1	XM_018046873.1	gi|803269922|ref|XP_011994680.1|	PREDICTED: homeodomain-interacting protein kinase 2 isoform X2 [Ovis aries musimon]
chi-miR-1	XM_018046634.1	gi|466065498|ref|XP_004281284.1|	PREDICTED: condensin-2 complex subunit G2 [Orcinus orca]
chi-miR-1	XM_018047612.1	gi|965856715|ref|XP_014963671.1|	PREDICTED: POC1 centriolar protein homolog B isoform X9 [Ovis aries musimon]
chi-miR-1	XM_018064699.1	gi|803302560|ref|XP_012009781.1|	PREDICTED: nuclear receptor corepressor 1 isoform X2 [Ovis aries musimon]
chi-miR-1	XM_018044668.1	gi|556720073|ref|XP_005955911.1|	PREDICTED: lysine-specific demethylase 6A-like isoform X9 [Pantholops hodgsonii]
chi-miR-1	XM_005676617.3	gi|548455012|ref|XP_005676674.1|	PREDICTED: protein FAM124B [Capra hircus]
chi-miR-1	XM_018057940.1	gi|802996843|ref|XP_012043938.1|	PREDICTED: type 2 lactosamine alpha-2,3-sialyltransferase [Ovis aries]
chi-miR-1	XM_018063442.1	gi|803020454|ref|XP_011991415.1|	PREDICTED: bromodomain adjacent to zinc finger domain protein 2B isoform X1 [Ovis aries]
chi-miR-1	XM_018055100.1	gi|926686512|ref|XP_013830080.1|	PREDICTED: heterochromatin protein 1-binding protein 3 [Capra hircus]
chi-miR-1	XM_018067013.1	gi|803310748|ref|XP_012013722.1|	PREDICTED: F-box/LRR-repeat protein 2 isoform X4 [Ovis aries musimon]
chi-miR-1	XM_018039017.1	gi|332634768|ref|NP_001193835.1|	ras-related protein Rab-23 [Bos taurus]
chi-miR-1	XM_013973045.2	gi|926719262|ref|XP_013828498.1|	PREDICTED: phosphopantothenoylcysteine decarboxylase isoform X1 [Capra hircus]
chi-miR-1	XM_018059638.1	gi|300795351|ref|NP_001179686.1|	sortilin-related receptor precursor [Bos taurus]
chi-miR-1	XR_001919349.1	gi|926712829|ref|XP_013826187.1|	PREDICTED: MORC family CW-type zinc finger protein 2 isoform X1 [Capra hircus]
chi-miR-1	XM_018065789.1	gi|927212555|ref|XP_013840214.1|	PREDICTED: LOW QUALITY PROTEIN: embigin [Sus scrofa]
chi-miR-1	XM_018057098.1	gi|803294451|ref|XP_012006873.1|	PREDICTED: sickle tail protein homolog isoform X12 [Ovis aries musimon]
chi-miR-1	XR_001917098.1	gi|556745152|ref|XP_005968061.1|	PREDICTED: LOW QUALITY PROTEIN: uncharacterized protein KIAA1586 homolog [Pantholops hodgsonii]
chi-miR-1	XM_018040116.1	gi|594061839|ref|XP_006054991.1|	PREDICTED: uncharacterized protein LOC102394770 [Bubalus bubalis]
chi-miR-1	XM_018053055.1	gi|564398139|ref|XP_006256584.1|	PREDICTED: tyrosine-protein kinase Fyn isoform X3 [Rattus norvegicus]
chi-miR-1	XM_005681602.3	gi|426231691|ref|XP_004009872.1|	PREDICTED: OCIA domain-containing protein 2 [Ovis aries]
chi-miR-1	XM_005677781.3	gi|57098751|ref|XP_533025.1|	PREDICTED: vesicle-trafficking protein SEC22b [Canis lupus familiaris]
chi-miR-1	NM_001291297.1	gi|604723343|ref|NP_001278227.1|	retrotransposon-derived protein PEG10 isoform 4 [Capra hircus]
chi-miR-1	XM_018047946.1	gi|803045913|ref|XP_012029948.1|	PREDICTED: CCR4-NOT transcription complex subunit 2 isoform X6 [Ovis aries]
chi-miR-1	XM_005683401.3	gi|548475878|ref|XP_005683458.1|	PREDICTED: EGF-like repeat and discoidin I-like domain-containing protein 3 isoform X2 [Capra hircus]
chi-miR-1	XM_018059355.1	gi|803293415|ref|XP_012006370.1|	PREDICTED: prolyl 4-hydroxylase subunit alpha-3 isoform X1 [Ovis aries musimon]
chi-miR-1	XM_005679158.3	gi|953850413|ref|XP_014594486.1|	PREDICTED: hepatocyte growth factor receptor isoform X1 [Equus caballus]
chi-miR-1	XM_005696031.3	gi|926721033|ref|XP_005696088.2|	PREDICTED: receptor-transporting protein 3 [Capra hircus]
chi-miR-1	XM_018065774.1	gi|594046051|ref|XP_006047487.1|	PREDICTED: cytochrome P450 27C1-like isoform X1 [Bubalus bubalis]
chi-miR-1	XM_018046215.1	gi|675741253|ref|XP_008968510.1|	PREDICTED: zinc finger and BTB domain-containing protein 7B isoform X1 [Pan paniscus]
chi-miR-1	XM_005676089.3	gi|548453512|ref|XP_005676146.1|	PREDICTED: bromodomain adjacent to zinc finger domain protein 2B isoform X7 [Capra hircus]
chi-miR-1	XM_018058124.1	gi|556776330|ref|XP_005983267.1|	PREDICTED: PR domain zinc finger protein 14 [Pantholops hodgsonii]
chi-miR-1	XM_018047402.1	gi|926689646|ref|XP_013818597.1|	PREDICTED: neurabin-1 isoform X3 [Capra hircus]
chi-miR-1	XM_018042257.1	gi|926726325|ref|XP_013831091.1|	PREDICTED: disks large homolog 5 [Capra hircus]
chi-miR-1	XM_018042346.1	gi|742180362|ref|XP_010852681.1|	PREDICTED: serine-rich coiled-coil domain-containing protein 2 isoform X1 [Bison bison bison]
chi-miR-1	XM_018060837.1	gi|594111369|ref|XP_006078505.1|	PREDICTED: voltage-dependent L-type calcium channel subunit alpha-1S isoform X1 [Bubalus bubalis]
chi-miR-1	XM_018042282.1	gi|548525444|ref|XP_005699121.1|	PREDICTED: rho-related BTB domain-containing protein 1 [Capra hircus]
chi-miR-1	XM_005684482.3	gi|548479376|ref|XP_005684539.1|	PREDICTED: tRNA (guanine(10)-N2)-methyltransferase homolog isoform X4 [Capra hircus]
chi-miR-1	XM_005701691.3	gi|533180364|ref|XP_005403366.1|	PREDICTED: histone H2B type 1-B [Chinchilla lanigera]
chi-miR-1	XR_310618.3	gi|965839817|ref|XP_014962670.1|	PREDICTED: OTU domain-containing protein 7A isoform X2 [Ovis aries musimon]
chi-miR-1	XM_018060063.1	gi|926685599|ref|XP_013826902.1|	PREDICTED: microtubule-associated protein 2 isoform X4 [Capra hircus]
chi-miR-1	XM_018039598.1	gi|926723175|ref|XP_013829929.1|	PREDICTED: E3 ubiquitin-protein ligase RNF152 [Capra hircus]
chi-miR-1	XM_005689680.3	gi|548495220|ref|XP_005689737.1|	PREDICTED: RNA polymerase-associated protein CTR9 homolog [Capra hircus]
chi-miR-1	XM_013971637.2	gi|965972104|ref|XP_004015914.3|	PREDICTED: LOW QUALITY PROTEIN: cationic amino acid transporter 3-like [Ovis aries]
chi-miR-1	XM_018061643.1	gi|926685342|ref|XP_013825954.1|	PREDICTED: transcription factor CP2-like protein 1 [Capra hircus]
chi-miR-1	XM_018053902.1	gi|984081330|ref|XP_015349949.1|	PREDICTED: neurexin 3 isoform X1 [Marmota marmota marmota]
chi-miR-1	XM_018055288.1	gi|926704225|ref|XP_013823133.1|	PREDICTED: GC-rich sequence DNA-binding factor 2 [Capra hircus]
chi-miR-1	XM_005686914.3	gi|548486519|ref|XP_005686971.1|	PREDICTED: transcription factor 23 [Capra hircus]
chi-miR-1	XM_018042482.1	gi|926726308|ref|XP_013831084.1|	PREDICTED: methylcytosine dioxygenase TET1 isoform X1 [Capra hircus]
chi-miR-1	XM_018057634.1	gi|926686198|ref|XP_013829083.1|	PREDICTED: alpha-taxilin [Capra hircus]
chi-miR-1	XM_013975822.2	gi|803191758|ref|XP_011957677.1|	PREDICTED: olfactory receptor 148-like [Ovis aries]
chi-miR-1	XM_013974976.2	gi|529006448|ref|XP_005224735.1|	PREDICTED: protein shisa-9 isoform X1 [Bos taurus]
chi-miR-1	XM_013965740.2	gi|926698566|ref|XP_013821194.1|	PREDICTED: probable phospholipid-transporting ATPase VB isoform X2 [Capra hircus]
chi-miR-1	XR_001918022.1	-	-
chi-miR-1	XM_018046216.1	gi|675741253|ref|XP_008968510.1|	PREDICTED: zinc finger and BTB domain-containing protein 7B isoform X1 [Pan paniscus]
chi-miR-1	XM_005674868.3	gi|593718214|ref|XP_007105485.1|	PREDICTED: zinc finger and BTB domain-containing protein 11 isoform X1 [Physeter catodon]
chi-miR-1	XM_018055562.1	gi|548486591|ref|XP_005687006.1|	PREDICTED: nuclear receptor coactivator 1 isoform X1 [Capra hircus]
chi-miR-1	XM_018057349.1	gi|655888366|ref|XP_008247587.1|	PREDICTED: disco-interacting protein 2 homolog C isoform X1 [Oryctolagus cuniculus]
chi-miR-1	XM_018048866.1	gi|803300674|ref|XP_012008849.1|	PREDICTED: protein kinase C and casein kinase substrate in neurons protein 2 isoform X2 [Ovis aries musimon]
chi-miR-1	XM_018060801.1	gi|926711724|ref|XP_013825809.1|	PREDICTED: membrane cofactor protein-like [Capra hircus]
chi-miR-1	XM_018046823.1	gi|548464151|ref|XP_005679632.1|	PREDICTED: cullin-1 [Capra hircus]
chi-miR-1	XM_005691168.3	gi|548499865|ref|XP_005691225.1|	PREDICTED: arfaptin-1 isoform X1 [Capra hircus]
chi-miR-1	XM_018050170.1	gi|548450579|ref|XP_005675222.1|	PREDICTED: diacylglycerol kinase gamma isoform X2 [Capra hircus]
chi-miR-1	XM_018053487.1	gi|926701322|ref|XP_005685057.2|	PREDICTED: PHD finger protein 10 [Capra hircus]
chi-miR-1	XM_018049295.1	gi|556737644|ref|XP_005964407.1|	PREDICTED: eukaryotic translation initiation factor 4E [Pantholops hodgsonii]
chi-miR-1	XM_005677163.3	gi|548456193|ref|XP_005677220.1|	PREDICTED: high affinity immunoglobulin epsilon receptor subunit gamma [Capra hircus]
chi-miR-1	XM_018038415.1	gi|803218702|ref|XP_011969696.1|	PREDICTED: methyl-CpG-binding domain protein 4 isoform X4 [Ovis aries musimon]
chi-miR-1	XM_018047954.1	gi|829886401|ref|XP_012644170.1|	PREDICTED: fibroblast growth factor receptor substrate 2 isoform X1 [Microcebus murinus]
chi-miR-1	XM_018042388.1	gi|966004439|ref|XP_014959777.1|	PREDICTED: ras-GEF domain-containing family member 1A isoform X1 [Ovis aries]
chi-miR-1	XM_013968519.2	gi|926684714|ref|XP_013823973.1|	PREDICTED: integrin alpha-4 [Capra hircus]
chi-miR-1	XM_013976223.2	gi|965896812|ref|XP_014945081.1|	PREDICTED: putative bifunctional UDP-N-acetylglucosamine transferase and deubiquitinase ALG13 isoform X9 [Ovis aries musimon]
chi-miR-1	XM_018042419.1	gi|544457574|ref|XP_005565431.1|	PREDICTED: calcium-activated potassium channel subunit alpha-1 isoform X19 [Macaca fascicularis]
chi-miR-1	XR_001917863.1	-	-
chi-miR-1	XM_018042374.1	gi|75991700|ref|NP_848712.2|	calcium/calmodulin-dependent protein kinase type II subunit gamma isoform 1 [Mus musculus]
chi-miR-1	XM_018041476.1	gi|548522377|ref|XP_005698258.1|	PREDICTED: pantothenate kinase 1 [Capra hircus]
chi-miR-1	XM_005699688.2	gi|548527358|ref|XP_005699745.1|	PREDICTED: olfactory receptor 148-like [Capra hircus]
chi-miR-1	XM_018044379.1	gi|296478359|tpg|DAA20474.1|	TPA: protein phosphatase 1F-like [Bos taurus]
chi-miR-1	XM_005680510.2	gi|612051093|ref|XP_007503341.1|	PREDICTED: anoctamin-4 isoform X3 [Monodelphis domestica]
chi-miR-1	XM_018047177.1	gi|803280781|ref|XP_012000081.1|	PREDICTED: transmembrane protein 168 [Ovis aries musimon]
chi-miR-1	XM_005684807.3	gi|926700962|ref|XP_005684864.2|	PREDICTED: interferon gamma receptor 1 [Capra hircus]
chi-miR-1	XM_018055177.1	gi|803220173|ref|XP_011970398.1|	PREDICTED: pleckstrin homology domain-containing family H member 2 [Ovis aries musimon]
chi-miR-1	XM_018044709.1	gi|926728421|ref|XP_005700545.2|	PREDICTED: gamma-aminobutyric acid receptor subunit alpha-3 isoform X1 [Capra hircus]
chi-miR-1	XM_005680057.3	gi|803303264|ref|XP_012010120.1|	PREDICTED: anoctamin-6 isoform X3 [Ovis aries musimon]
chi-miR-1	XM_018066932.1	gi|803231963|ref|XP_011976170.1|	PREDICTED: receptor-type tyrosine-protein phosphatase gamma isoform X3 [Ovis aries musimon]
chi-miR-1	XM_018044464.1	gi|426257196|ref|XP_004022218.1|	PREDICTED: zinc finger MYM-type protein 3 isoform X2 [Ovis aries]
chi-miR-1	XM_013973419.2	gi|741898894|ref|XP_010823322.1|	PREDICTED: RNA-binding motif, single-stranded-interacting protein 3 isoform X2 [Bos taurus]
chi-miR-1	XM_018044982.1	gi|741887594|ref|XP_010820601.1|	PREDICTED: guanine nucleotide exchange factor DBS isoform X6 [Bos taurus]
chi-miR-1	XR_001919040.1	gi|634878046|ref|XP_007949715.1|	PREDICTED: serine/threonine-protein phosphatase 4 regulatory subunit 1-like [Orycteropus afer afer]
chi-miR-1	XM_018063465.1	gi|548453470|ref|XP_005676137.1|	PREDICTED: bromodomain adjacent to zinc finger domain protein 2B isoform X1 [Capra hircus]
chi-miR-1	XM_018045088.1	gi|965881110|ref|XP_014944105.1|	PREDICTED: hephaestin isoform X4 [Ovis aries musimon]
chi-miR-1	XM_018042372.1	gi|47523472|ref|NP_999358.1|	calcium/calmodulin-dependent protein kinase type II subunit gamma [Sus scrofa]
chi-miR-1	XM_018059320.1	gi|548496188|ref|XP_005690067.1|	PREDICTED: protein EMSY isoform X6 [Capra hircus]
chi-miR-1	XR_001919273.1	gi|440890207|gb|ELR44774.1|	Protein FAM5C [Bos mutus]
chi-miR-1	XM_018047000.1	gi|440903079|gb|ELR53786.1|	hypothetical protein M91_15832, partial [Bos mutus]
chi-miR-1	XM_018039404.1	gi|803195182|ref|XP_011959141.1|	PREDICTED: transcription factor 4 isoform X9 [Ovis aries]
chi-miR-1	XM_005674936.3	gi|27806225|ref|NP_776929.1|	V-type proton ATPase catalytic subunit A [Bos taurus]
chi-miR-1	XM_018046315.1	gi|803255947|ref|XP_011987931.1|	PREDICTED: platelet endothelial aggregation receptor 1 isoform X3 [Ovis aries musimon]
chi-miR-1	XM_018050628.1	gi|926697580|ref|XP_005682803.2|	PREDICTED: BRCA1-A complex subunit RAP80 isoform X1 [Capra hircus]
chi-miR-1	XM_018064430.1	gi|803119511|ref|XP_012040895.1|	PREDICTED: P2X purinoceptor 5 isoform X4 [Ovis aries]
chi-miR-1	XM_018057037.1	gi|296490022|tpg|DAA32135.1|	TPA: glucocorticoid modulatory element-binding protein 1 [Bos taurus]
chi-miR-1	XM_018044148.1	gi|548529027|ref|XP_005700179.1|	PREDICTED: G-protein coupled receptor-associated sorting protein 2 [Capra hircus]
chi-miR-1	XM_018064191.1	gi|926715686|ref|XP_013827264.1|	PREDICTED: synergin gamma isoform X6 [Capra hircus]
chi-miR-1	XM_018056330.1	gi|594089320|ref|XP_006068085.1|	PREDICTED: pancreas/duodenum homeobox protein 1 [Bubalus bubalis]
chi-miR-1	XM_018039403.1	gi|803195180|ref|XP_011959140.1|	PREDICTED: transcription factor 4 isoform X8 [Ovis aries]
chi-miR-1	XM_018060029.1	gi|966922497|ref|XP_014974872.1|	PREDICTED: neurofascin isoform X12 [Macaca mulatta]
chi-miR-1	XM_018042617.1	gi|803298938|ref|XP_012007970.1|	PREDICTED: G protein-regulated inducer of neurite outgrowth 2-like [Ovis aries musimon]
chi-miR-1	XM_018040904.1	gi|926724358|ref|XP_013830391.1|	PREDICTED: DNA repair endonuclease XPF [Capra hircus]
chi-miR-1	XM_018055158.1	gi|803257210|ref|XP_011988496.1|	PREDICTED: THUMP domain-containing protein 2 isoform X2 [Ovis aries musimon]
chi-miR-1	XM_018052033.1	gi|724805214|ref|XP_010387058.1|	PREDICTED: very low-density lipoprotein receptor isoform X2 [Rhinopithecus roxellana]
chi-miR-1	XM_018049444.1	gi|426231685|ref|XP_004009869.1|	PREDICTED: OCIA domain-containing protein 1 isoform X1 [Ovis aries]
chi-miR-1	XM_018058670.1	gi|965908964|ref|XP_014946291.1|	PREDICTED: maestro heat-like repeat-containing protein family member 6 isoform X2 [Ovis aries musimon]
chi-miR-1	XM_018042481.1	gi|926726308|ref|XP_013831084.1|	PREDICTED: methylcytosine dioxygenase TET1 isoform X1 [Capra hircus]
chi-miR-1	XM_018046206.1	gi|926683140|ref|XP_005675122.2|	PREDICTED: UBX domain-containing protein 7 [Capra hircus]
chi-miR-1	XM_013965743.2	gi|524939541|ref|XP_005071994.1|	PREDICTED: gamma-aminobutyric acid receptor subunit alpha-1 isoform X1 [Mesocricetus auratus]
chi-miR-1	XM_018043913.1	gi|926729263|ref|XP_013832085.1|	PREDICTED: uncharacterized protein CXorf23 homolog isoform X1 [Capra hircus]
chi-miR-1	XM_018063129.1	gi|803337696|ref|XP_012026932.1|	PREDICTED: leukocyte-associated immunoglobulin-like receptor 1 isoform X3 [Ovis aries musimon]
chi-miR-1	XM_018039441.1	gi|803232117|ref|XP_011976235.1|	PREDICTED: E3 ubiquitin-protein ligase NEDD4-like isoform X13 [Ovis aries musimon]
chi-miR-1	XM_005683159.3	gi|593751048|ref|XP_007130720.1|	PREDICTED: rod cGMP-specific 3',5'-cyclic phosphodiesterase subunit alpha isoform X2 [Physeter catodon]
chi-miR-1	XM_018047746.1	gi|594069287|ref|XP_006058550.1|	PREDICTED: sodium channel protein type 8 subunit alpha isoform X1 [Bubalus bubalis]
chi-miR-1	XR_001918726.1	gi|926686634|ref|XP_013830502.1|	PREDICTED: uncharacterized protein LOC106503629 isoform X1 [Capra hircus]
chi-miR-1	XM_005694750.3	gi|465986769|ref|XP_004266010.1|	PREDICTED: PI-PLC X domain-containing protein 3 [Orcinus orca]
chi-miR-1	XM_018065552.1	gi|803310410|ref|XP_012013566.1|	PREDICTED: probable tRNA N6-adenosine threonylcarbamoyltransferase, mitochondrial isoform X1 [Ovis aries musimon]
chi-miR-1	XM_018060834.1	gi|926711680|ref|XP_013825796.1|	PREDICTED: calmodulin-regulated spectrin-associated protein 2 [Capra hircus]
chi-miR-1	XM_018048209.1	gi|744613492|ref|XP_010994755.1|	PREDICTED: overexpressed in colon carcinoma 1 protein, partial [Camelus dromedarius]
chi-miR-1	XM_018050374.1	gi|926698055|ref|XP_013821025.1|	PREDICTED: protein transport protein Sec24A [Capra hircus]
chi-miR-1	XM_018041634.1	gi|803265010|ref|XP_011992242.1|	PREDICTED: solute carrier family 35 member G1 isoform X2 [Ovis aries musimon]
chi-miR-1	XM_018042358.1	gi|926726552|ref|XP_013831155.1|	PREDICTED: E3 ubiquitin-protein ligase MARCH8 isoform X2 [Capra hircus]
chi-miR-1	XM_005675055.2	gi|548449957|ref|XP_005675112.1|	PREDICTED: run domain Beclin-1 interacting and cysteine-rich containing protein isoform X1 [Capra hircus]
chi-miR-1	NM_001291300.1	gi|604723343|ref|NP_001278227.1|	retrotransposon-derived protein PEG10 isoform 4 [Capra hircus]
chi-miR-1	XM_018056354.1	gi|803229112|ref|XP_011974831.1|	PREDICTED: probable cysteine--tRNA ligase, mitochondrial isoform X3 [Ovis aries musimon]
chi-miR-1	XM_005684146.3	gi|548477962|ref|XP_005684203.1|	PREDICTED: DNA excision repair protein ERCC-6-like 2 isoform X1 [Capra hircus]
chi-miR-1	XM_005682967.3	gi|560964514|ref|XP_006204669.1|	PREDICTED: kelch-like protein 3 isoform X1 [Vicugna pacos]
chi-miR-1	XM_005700177.3	gi|426257821|ref|XP_004022520.1|	PREDICTED: protein FAM199X isoform X1 [Ovis aries]
chi-miR-1	XM_018039333.1	gi|550821948|ref|NP_001272556.1|	R-spondin-1 precursor [Capra hircus]
chi-miR-1	XM_018064188.1	gi|803219164|ref|XP_011969926.1|	PREDICTED: synergin gamma isoform X28 [Ovis aries musimon]
chi-miR-1	XM_013962557.2	gi|926687897|ref|XP_013818011.1|	PREDICTED: macrophage colony-stimulating factor 1 [Capra hircus]
chi-miR-1	XM_018050296.1	gi|965876008|ref|XP_014964783.1|	PREDICTED: pro-neuregulin-2, membrane-bound isoform isoform X1 [Ovis aries musimon]
chi-miR-1	XM_018060848.1	gi|533119682|ref|XP_005375284.1|	PREDICTED: lysine-specific demethylase 5B [Chinchilla lanigera]
chi-miR-1	XM_018053899.1	gi|655873327|ref|XP_008270193.1|	PREDICTED: neurexin 3 isoform X5 [Oryctolagus cuniculus]
chi-miR-1	XM_018045423.1	gi|927300|gb|AAA73926.1|	ORF; similar to Drosophila supressor of hairy wing protein, Swiss-Prot Accession Number Q08876 [Ovis aries]
chi-miR-1	XM_005675862.3	gi|548453022|ref|XP_005675919.1|	PREDICTED: probable tRNA N6-adenosine threonylcarbamoyltransferase, mitochondrial isoform X1 [Capra hircus]
chi-miR-1	XM_018067008.1	gi|926720121|ref|XP_013828829.1|	PREDICTED: upstream-binding protein 1 [Capra hircus]
chi-miR-1	XM_018066101.1	gi|982960057|ref|XP_015314671.1|	PREDICTED: alpha-mannosidase 2x isoform X1 [Bos taurus]
chi-miR-1	XM_018051814.1	gi|803314970|ref|XP_012015781.1|	PREDICTED: N-acetylgalactosaminyltransferase 7 isoform X3 [Ovis aries musimon]
chi-miR-1	XM_018047400.1	gi|926689642|ref|XP_013818595.1|	PREDICTED: neurabin-1 isoform X1 [Capra hircus]
chi-miR-1	XM_005684795.2	gi|426234871|ref|XP_004011415.1|	PREDICTED: cAMP-specific 3',5'-cyclic phosphodiesterase 7B isoform X2 [Ovis aries]
chi-miR-1	XR_001919382.1	gi|431912166|gb|ELK14304.1|	hypothetical protein PAL_GLEAN10008822 [Pteropus alecto]
chi-miR-1	XM_018065549.1	gi|965981261|ref|XP_014956830.1|	PREDICTED: protein FAM173B isoform X5 [Ovis aries]
chi-miR-1	XM_018043419.1	gi|803284123|ref|XP_012001734.1|	PREDICTED: synaptotagmin-7 isoform X6 [Ovis aries musimon]
chi-miR-1	XM_013964628.2	gi|426231691|ref|XP_004009872.1|	PREDICTED: OCIA domain-containing protein 2 [Ovis aries]
chi-miR-1	XM_018041298.1	gi|926724637|ref|XP_013830506.1|	PREDICTED: bifunctional 3'-phosphoadenosine 5'-phosphosulfate synthase 2 [Capra hircus]
chi-miR-1	XM_018042345.1	gi|742180362|ref|XP_010852681.1|	PREDICTED: serine-rich coiled-coil domain-containing protein 2 isoform X1 [Bison bison bison]
chi-miR-1	XM_013967769.2	gi|755785907|ref|XP_011286954.1|	PREDICTED: olfactory receptor 1J1 [Felis catus]
chi-miR-1	XM_018050918.1	gi|803270672|ref|XP_011995068.1|	PREDICTED: DNA-binding protein RFX2 isoform X7 [Ovis aries musimon]
chi-miR-1	XM_013967662.2	gi|926704186|ref|XP_013823116.1|	PREDICTED: girdin isoform X2 [Capra hircus]
chi-miR-1	XM_018060433.1	gi|803289455|ref|XP_012004389.1|	PREDICTED: disintegrin and metalloproteinase domain-containing protein 23 isoform X4 [Ovis aries musimon]
chi-miR-1	XR_001919907.1	-	-
chi-miR-1	XM_018061449.1	gi|803306773|ref|XP_012011804.1|	PREDICTED: fibrosin-1-like protein isoform X24 [Ovis aries musimon]
chi-miR-1	XM_018046324.1	gi|926687006|ref|XP_013831984.1|	PREDICTED: rho guanine nucleotide exchange factor 11 isoform X6 [Capra hircus]
chi-miR-1	XM_018049001.1	gi|548451426|ref|XP_005675493.1|	PREDICTED: immunoglobulin superfamily member 10 [Capra hircus]
chi-miR-1	XM_005700681.3	gi|548530737|ref|XP_005700738.1|	PREDICTED: cytokine receptor common subunit gamma [Capra hircus]
chi-miR-1	XM_018064361.1	gi|803119313|ref|XP_012040821.1|	PREDICTED: Golgi SNAP receptor complex member 1 isoform X2 [Ovis aries]
chi-miR-1	XR_001917104.1	gi|926722372|ref|XP_005696957.2|	PREDICTED: serine/threonine-protein kinase PRP4 homolog [Capra hircus]
chi-miR-1	XM_018049411.1	gi|803082482|ref|XP_012035272.1|	PREDICTED: phospholipid-transporting ATPase IA isoform X1 [Ovis aries]
chi-miR-1	XM_018047338.1	gi|803284407|ref|XP_012001868.1|	PREDICTED: transcription factor Sp4 isoform X2 [Ovis aries musimon]
chi-miR-1	XM_018055432.1	gi|351705689|gb|EHB08608.1|	Homeobox protein Meis2 [Heterocephalus glaber]
chi-miR-1	XM_018046683.1	gi|803262301|ref|XP_011990853.1|	PREDICTED: histone-lysine N-methyltransferase 2C isoform X19 [Ovis aries musimon]
chi-miR-1	XM_018051924.1	gi|926699031|ref|XP_005683696.2|	PREDICTED: centlein [Capra hircus]
chi-miR-1	XM_018047534.1	gi|555960957|ref|XP_005892578.1|	PREDICTED: PEX5-related protein isoform X9 [Bos mutus]
chi-miR-1	XM_005681656.3	gi|296486491|tpg|DAA28604.1|	TPA: ubiquitin-activating enzyme E1-like 2 [Bos taurus]
chi-miR-1	XM_005681334.3	gi|548469533|ref|XP_005681391.1|	PREDICTED: GTPase IMAP family member GIMD1 [Capra hircus]
chi-miR-1	XM_005675076.3	gi|548450061|ref|XP_005675133.1|	PREDICTED: sentrin-specific protease 5 isoform X1 [Capra hircus]
chi-miR-1	XM_018058380.1	gi|803291824|ref|XP_012005567.1|	PREDICTED: zinc finger protein 704 isoform X1 [Ovis aries musimon]
chi-miR-1	XM_005691166.3	gi|803238464|ref|XP_011979338.1|	PREDICTED: tripartite motif-containing protein 2 isoform X1 [Ovis aries musimon]
chi-miR-1	XM_018056551.1	gi|803303362|ref|XP_012010165.1|	PREDICTED: probable palmitoyltransferase ZDHHC20 isoform X2 [Ovis aries musimon]
chi-miR-1	XM_005689417.3	gi|300796820|ref|NP_001179759.1|	ras-related protein Rab-39A [Bos taurus]
chi-miR-1	XM_018056356.1	gi|803229120|ref|XP_011974835.1|	PREDICTED: probable cysteine--tRNA ligase, mitochondrial isoform X6 [Ovis aries musimon]
chi-miR-1	XM_013966168.2	gi|926699846|ref|XP_013821622.1|	PREDICTED: terminal uridylyltransferase 7 isoform X6 [Capra hircus]
chi-miR-1	XM_005675970.3	gi|655827957|ref|XP_008256964.1|	PREDICTED: cytoplasmic dynein 1 intermediate chain 2 isoform X6 [Oryctolagus cuniculus]
chi-miR-1	XM_013965818.2	gi|926698795|ref|XP_013821271.1|	PREDICTED: tyrosine-protein kinase Fer [Capra hircus]
chi-miR-1	XM_018064719.1	gi|926716465|ref|XP_005693659.2|	PREDICTED: tetratricopeptide repeat protein 19, mitochondrial [Capra hircus]
chi-miR-1	XM_018044065.1	gi|556766647|ref|XP_005978572.1|	PREDICTED: LOW QUALITY PROTEIN: cerebellar degeneration-related antigen 1 [Pantholops hodgsonii]
chi-miR-1	XM_018055433.1	gi|148675868|gb|EDL07815.1|	myeloid ecotropic viral integration site 1, isoform CRA_a, partial [Mus musculus]
chi-miR-1	XM_018052192.1	gi|803240313|ref|XP_011980253.1|	PREDICTED: DDB1- and CUL4-associated factor 10 [Ovis aries musimon]
chi-miR-1	XR_310363.2	gi|440908915|gb|ELR58885.1|	39S ribosomal protein L30, mitochondrial, partial [Bos mutus]
chi-miR-1	XM_005683052.3	gi|970716772|ref|XP_006204598.2|	PREDICTED: zinc finger matrin-type protein 2 [Vicugna pacos]
chi-miR-1	XR_001917493.1	-	-
chi-miR-1	XM_018060763.1	gi|965811250|ref|XP_014960843.1|	PREDICTED: TNF receptor-associated factor 5 isoform X3 [Ovis aries musimon]
chi-miR-1	XM_013964648.2	gi|965882028|ref|XP_012008967.2|	PREDICTED: multifunctional protein ADE2 isoform X4 [Ovis aries musimon]
chi-miR-1	XM_018050502.1	gi|803222746|ref|XP_011971655.1|	PREDICTED: paralemmin-1 isoform X4 [Ovis aries musimon]
chi-miR-1	XM_005694019.3	gi|926717024|ref|XP_005694076.2|	PREDICTED: cytoplasmic phosphatidylinositol transfer protein 1 isoform X1 [Capra hircus]
chi-miR-1	XM_018048239.1	gi|803318479|ref|XP_012017472.1|	PREDICTED: RNA binding protein fox-1 homolog 2 isoform X13 [Ovis aries musimon]
chi-miR-1	XM_018052565.1	gi|803286041|ref|XP_012002663.1|	PREDICTED: LOW QUALITY PROTEIN: DOMON domain-containing protein FRRS1L isoform X2 [Ovis aries musimon]
chi-miR-1	XM_018046380.1	gi|926686851|ref|XP_005677269.2|	PREDICTED: SLAM family member 5 isoform X1 [Capra hircus]
chi-miR-1	XM_018040496.1	gi|803250844|ref|XP_011985381.1|	PREDICTED: serine/threonine-protein kinase SMG1 isoform X5 [Ovis aries musimon]
chi-miR-1	XM_005676091.3	gi|548453527|ref|XP_005676148.1|	PREDICTED: bromodomain adjacent to zinc finger domain protein 2B isoform X9 [Capra hircus]
chi-miR-1	XR_001296716.2	-	-
chi-miR-1	XM_018042620.1	gi|803298938|ref|XP_012007970.1|	PREDICTED: G protein-regulated inducer of neurite outgrowth 2-like [Ovis aries musimon]
chi-miR-1	XR_310343.3	gi|296483050|tpg|DAA25165.1|	TPA: hypothetical protein LOC782788 [Bos taurus]
chi-miR-1	XM_005699483.3	gi|296471920|tpg|DAA14035.1|	TPA: prolylcarboxypeptidase precursor [Bos taurus]
chi-miR-1	XM_005698524.3	gi|548523731|ref|XP_005698581.1|	PREDICTED: rab11 family-interacting protein 2 isoform X2 [Capra hircus]
chi-miR-1	XM_005674769.3	gi|426217267|ref|XP_004002875.1|	PREDICTED: heat shock 70 kDa protein 13 isoform X1 [Ovis aries]
chi-miR-1	XM_018047398.1	gi|926689642|ref|XP_013818595.1|	PREDICTED: neurabin-1 isoform X1 [Capra hircus]
chi-miR-1	XM_018043856.1	gi|926728576|ref|XP_013831827.1|	PREDICTED: E3 ubiquitin-protein ligase RLIM [Capra hircus]
chi-miR-1	XR_001919356.1	-	-
chi-miR-1	XM_018058375.1	gi|296480582|tpg|DAA22697.1|	TPA: sterile alpha motif domain containing 12-like isoform 2 [Bos taurus]
chi-miR-1	XM_005709754.3	gi|548529013|ref|XP_005709811.1|	PREDICTED: LOW QUALITY PROTEIN: G-protein coupled receptor-associated sorting protein 1 [Capra hircus]
chi-miR-1	XM_018043330.1	gi|965995204|ref|XP_011956991.2|	PREDICTED: frizzled-4 isoform X1 [Ovis aries]
chi-miR-1	XM_005687492.3	gi|426236407|ref|XP_004012160.1|	PREDICTED: periostin isoform X1 [Ovis aries]
chi-miR-1	XM_005697051.3	gi|548518941|ref|XP_005697108.1|	PREDICTED: DNA endonuclease RBBP8 [Capra hircus]
chi-miR-1	XM_005687059.2	gi|548487111|ref|XP_005687116.1|	PREDICTED: uncharacterized protein C2orf71 homolog [Capra hircus]
chi-miR-1	XM_013971146.1	gi|470633891|ref|XP_004322603.1|	PREDICTED: uncharacterized protein LOC101331200 [Tursiops truncatus]
chi-miR-1	XM_005677661.3	gi|617641022|ref|XP_007531608.1|	PREDICTED: LOW QUALITY PROTEIN: Golgi phosphoprotein 3-like [Erinaceus europaeus]
chi-miR-1	XM_018064461.1	gi|931599123|ref|XP_014197420.1|	PREDICTED: derlin-2 isoform X2 [Pan paniscus]
chi-miR-1	XM_013967152.2	gi|926702695|ref|XP_013822606.1|	PREDICTED: SHC-transforming protein 4 isoform X2 [Capra hircus]
chi-miR-1	XM_005674919.3	gi|548449642|ref|XP_005674976.1|	PREDICTED: B- and T-lymphocyte attenuator isoform X1 [Capra hircus]
chi-miR-1	XM_013974247.2	gi|926722533|ref|XP_013829701.1|	PREDICTED: elongator complex protein 2 isoform X2 [Capra hircus]
chi-miR-1	XM_005687460.3	gi|548488005|ref|XP_005687517.1|	PREDICTED: histone-lysine N-methyltransferase SETDB2 isoform X2 [Capra hircus]
chi-miR-1	XM_018047896.1	gi|548465564|ref|XP_005680111.1|	PREDICTED: protein SCAF11 [Capra hircus]
chi-miR-1	XM_018050916.1	gi|156120991|ref|NP_001095642.1|	DNA-binding protein RFX2 [Bos taurus]
chi-miR-1	XM_018042056.1	gi|594106726|ref|XP_006076281.1|	PREDICTED: purine-rich element-binding protein gamma [Bubalus bubalis]
chi-miR-1	XM_005678887.3	gi|548461954|ref|XP_005678944.1|	PREDICTED: DNA-binding protein Ikaros isoform X6 [Capra hircus]
chi-miR-1	XM_005684164.3	gi|965835883|ref|XP_014962442.1|	PREDICTED: osteomodulin isoform X1 [Ovis aries musimon]
chi-miR-1	XM_018063473.1	gi|548453470|ref|XP_005676137.1|	PREDICTED: bromodomain adjacent to zinc finger domain protein 2B isoform X1 [Capra hircus]
chi-miR-1	XM_018059703.1	gi|641717602|ref|XP_008148317.1|	PREDICTED: probable ATP-dependent RNA helicase DDX6 [Eptesicus fuscus]
chi-miR-1	XM_018053054.1	gi|148672975|gb|EDL04922.1|	Fyn proto-oncogene, isoform CRA_b [Mus musculus]
chi-miR-1	XM_018052732.1	gi|742159157|ref|XP_010846743.1|	PREDICTED: LOW QUALITY PROTEIN: myelin transcription factor 1-like protein [Bison bison bison]
chi-miR-1	XM_018048516.1	gi|926692761|ref|XP_013819674.1|	PREDICTED: beta-citrylglutamate synthase B isoform X1 [Capra hircus]
chi-miR-1	XR_001919933.1	-	-
chi-miR-1	XM_018061405.1	gi|803230560|ref|XP_011975522.1|	PREDICTED: BRI3-binding protein isoform X6 [Ovis aries musimon]
chi-miR-1	XM_018056613.1	gi|548488435|ref|XP_005687596.1|	PREDICTED: katanin p60 ATPase-containing subunit A-like 1 isoform X1 [Capra hircus]
chi-miR-1	XM_018065381.1	gi|926717024|ref|XP_005694076.2|	PREDICTED: cytoplasmic phosphatidylinositol transfer protein 1 isoform X1 [Capra hircus]
chi-miR-1	XM_005687496.3	gi|426236405|ref|XP_004012159.1|	PREDICTED: periostin isoform X6 [Ovis aries]
chi-miR-1	XM_013963421.2	gi|926690445|ref|XP_013818875.1|	PREDICTED: calcium-dependent secretion activator 2 isoform X5 [Capra hircus]
chi-miR-1	XM_013968307.2	gi|926706034|ref|XP_013823761.1|	PREDICTED: LIM domain only protein 7 isoform X1 [Capra hircus]
chi-miR-1	XM_013964774.2	gi|970597777|ref|NP_001305130.1|	mitogen-activated protein kinase 10 isoform 1x [Bos taurus]
chi-miR-1	XM_018048197.1	gi|803295374|ref|XP_012007314.1|	PREDICTED: solute carrier family 41 member 2 isoform X1 [Ovis aries musimon]
chi-miR-1	XM_018050813.1	gi|803270236|ref|XP_011994849.1|	PREDICTED: nuclear factor 1 C-type isoform X4 [Ovis aries musimon]
chi-miR-1	XM_018064534.1	gi|556763409|ref|XP_005976988.1|	PREDICTED: serine/threonine-protein kinase tousled-like 1 [Pantholops hodgsonii]
chi-miR-1	XM_018062312.1	gi|803253464|ref|XP_011986693.1|	PREDICTED: signal-induced proliferation-associated 1-like protein 3 isoform X3 [Ovis aries musimon]
chi-miR-1	XM_018052475.1	gi|548477962|ref|XP_005684203.1|	PREDICTED: DNA excision repair protein ERCC-6-like 2 isoform X1 [Capra hircus]
chi-miR-1	XM_018049025.1	gi|803318066|ref|XP_012017260.1|	PREDICTED: olfactory receptor 8S1-like [Ovis aries musimon]
chi-miR-1	XM_005693584.3	gi|548508161|ref|XP_005693641.1|	PREDICTED: myocardin isoform X2 [Capra hircus]
chi-miR-1	XM_018063568.1	gi|926685041|ref|XP_013824900.1|	PREDICTED: E3 ubiquitin-protein ligase MARCH7 isoform X2 [Capra hircus]
chi-miR-1	XM_018062447.1	gi|296490542|tpg|DAA32655.1|	TPA: speckle-type POZ protein-like [Bos taurus]
chi-miR-1	XM_018056528.1	gi|548488505|ref|XP_005687630.1|	PREDICTED: zinc finger MYM-type protein 2 isoform X2 [Capra hircus]
chi-miR-1	XM_018052608.1	gi|836697886|ref|XP_012791295.1|	PREDICTED: SOSS complex subunit C [Sorex araneus]
chi-miR-1	XM_005698718.3	gi|947304995|ref|XP_014447858.1|	PREDICTED: long-chain-fatty-acid--CoA ligase 1 isoform X1 [Tupaia chinensis]
chi-miR-1	XM_005693435.3	gi|548507752|ref|XP_005693491.1|	PREDICTED: protein MIS12 homolog [Capra hircus]
chi-miR-1	XM_018065769.1	gi|593757381|ref|XP_007117502.1|	PREDICTED: LOW QUALITY PROTEIN: FAST kinase domain-containing protein 3 [Physeter catodon]
chi-miR-1	XM_018048255.1	gi|803318523|ref|XP_012017494.1|	PREDICTED: RNA binding protein fox-1 homolog 2 isoform X31 [Ovis aries musimon]
chi-miR-1	XM_018041955.1	gi|803242436|ref|XP_011981302.1|	PREDICTED: histone acetyltransferase KAT6A isoform X2 [Ovis aries musimon]
chi-miR-1	XM_005693204.3	gi|548506965|ref|XP_005693261.1|	PREDICTED: peroxisome assembly protein 12 [Capra hircus]
chi-miR-1	XM_005680252.3	gi|504141190|ref|XP_004583040.1|	PREDICTED: protein FAM19A2 [Ochotona princeps]
chi-miR-1	XM_018049469.1	gi|548470378|ref|XP_005681687.1|	PREDICTED: circadian locomoter output cycles protein kaput isoform X1 [Capra hircus]
chi-miR-1	XM_018040685.1	gi|926724603|ref|XP_013830492.1|	PREDICTED: platelet-derived growth factor subunit A [Capra hircus]
chi-miR-1	XR_001919998.1	-	-
chi-miR-1	XM_018065066.1	gi|965957022|ref|XP_014953839.1|	PREDICTED: LOW QUALITY PROTEIN: keratin-associated protein 9-1-like [Ovis aries]
chi-miR-1	XM_018064917.1	gi|511890263|ref|XP_004764840.1|	PREDICTED: zinc finger protein 652 [Mustela putorius furo]
chi-miR-1	XM_018064253.1	gi|958769611|ref|XP_014717650.1|	PREDICTED: mitochondrial Rho GTPase 1 isoform X7 [Equus asinus]
chi-miR-1	XM_013973941.2	gi|926721758|ref|XP_013829395.1|	PREDICTED: adhesion G-protein coupled receptor F1 isoform X2 [Capra hircus]
chi-miR-1	XR_001918135.1	gi|926693267|ref|XP_013819860.1|	PREDICTED: uncharacterized protein LOC106502157 [Capra hircus]
chi-miR-1	XM_018044297.1	gi|594080469|ref|XP_006063869.1|	PREDICTED: carnitine O-palmitoyltransferase 2, mitochondrial isoform X1 [Bubalus bubalis]
chi-miR-1	XM_018044149.1	gi|548529027|ref|XP_005700179.1|	PREDICTED: G-protein coupled receptor-associated sorting protein 2 [Capra hircus]
chi-miR-1	XM_018056650.1	gi|593722287|ref|XP_007107364.1|	PREDICTED: neurobeachin isoform X1 [Physeter catodon]
chi-miR-1	XM_018040601.1	gi|742107680|ref|XP_010835693.1|	PREDICTED: LOW QUALITY PROTEIN: T-complex protein 1 subunit zeta [Bison bison bison]
chi-miR-1	XM_013964078.2	gi|926692343|ref|XP_013819532.1|	PREDICTED: RNA binding protein fox-1 homolog 2 isoform X12 [Capra hircus]
chi-miR-1	XM_013963427.2	gi|926690457|ref|XP_013818881.1|	PREDICTED: calcium-dependent secretion activator 2 isoform X11 [Capra hircus]
chi-miR-1	XM_005688864.3	gi|803104482|ref|XP_004011705.2|	PREDICTED: kelch-like protein 38 isoform X1 [Ovis aries]
chi-miR-1	XM_018040714.1	gi|803196436|ref|XP_004021249.2|	PREDICTED: probable glutamate--tRNA ligase, mitochondrial isoform X2 [Ovis aries]
chi-miR-1	XM_005690491.3	gi|548497885|ref|XP_005690548.1|	PREDICTED: HHIP-like protein 2 [Capra hircus]
chi-miR-1	XM_018048246.1	gi|803318487|ref|XP_012017476.1|	PREDICTED: RNA binding protein fox-1 homolog 2 isoform X17 [Ovis aries musimon]
chi-miR-1	XM_005676300.3	gi|440906977|gb|ELR57180.1|	Splicing factor 3B subunit 1, partial [Bos mutus]
chi-miR-1	XM_018042049.1	gi|926725811|ref|XP_013830914.1|	PREDICTED: Werner syndrome ATP-dependent helicase isoform X2 [Capra hircus]
chi-miR-1	XM_005689442.3	gi|803154954|ref|XP_011950841.1|	PREDICTED: uncharacterized protein C11orf57 homolog isoform X1 [Ovis aries]
chi-miR-1	XM_018061025.1	gi|803215225|ref|XP_011967985.1|	PREDICTED: GAS2-like protein 1 isoform X2 [Ovis aries musimon]
chi-miR-1	XM_018056647.1	gi|593722287|ref|XP_007107364.1|	PREDICTED: neurobeachin isoform X1 [Physeter catodon]
chi-miR-1	XM_013975579.2	gi|926726134|ref|XP_013831033.1|	PREDICTED: ras-GEF domain-containing family member 1A isoform X1 [Capra hircus]
chi-miR-1	XM_018059266.1	gi|803162268|ref|XP_011951582.1|	PREDICTED: homeodomain-interacting protein kinase 3 isoform X5 [Ovis aries]
chi-miR-1	XM_018041163.1	gi|926725053|ref|XP_013830647.1|	PREDICTED: cytosolic purine 5'-nucleotidase isoform X5 [Capra hircus]
chi-miR-1	XM_005699583.3	gi|803330683|ref|XP_012023463.1|	PREDICTED: myb/SANT-like DNA-binding domain-containing protein 2 isoform X3 [Ovis aries musimon]
chi-miR-1	XM_018043382.1	gi|548527023|ref|XP_005699668.1|	PREDICTED: cell adhesion molecule-related/down-regulated by oncogenes [Capra hircus]
chi-miR-1	XR_001297309.2	gi|926686634|ref|XP_013830502.1|	PREDICTED: uncharacterized protein LOC106503629 isoform X1 [Capra hircus]
chi-miR-1	XM_005690494.3	gi|926710921|ref|XP_005690553.2|	PREDICTED: BRO1 domain-containing protein BROX isoform X2 [Capra hircus]
chi-miR-1	XM_018053521.1	gi|802996661|ref|XP_012043135.1|	PREDICTED: roundabout homolog 2 isoform X4 [Ovis aries]
chi-miR-1	XM_005675129.3	gi|548450363|ref|XP_005675186.1|	PREDICTED: tumor protein 63 isoform X4 [Capra hircus]
chi-miR-1	XR_001917631.1	-	-
chi-miR-1	XR_001295497.2	gi|426215862|ref|XP_004002188.1|	PREDICTED: ribosome production factor 1 [Ovis aries]
chi-miR-1	XM_018047073.1	gi|301754145|ref|XP_002912910.1|	PREDICTED: oxysterol-binding protein-related protein 3 isoform X1 [Ailuropoda melanoleuca]
chi-miR-1	XM_018055293.1	gi|982938849|ref|XP_010808334.2|	PREDICTED: ankyrin repeat domain-containing protein SOWAHC [Bos taurus]
chi-miR-1	XM_018041060.1	gi|300794921|ref|NP_001179409.1|	delphilin [Bos taurus]
chi-miR-1	XM_005681861.3	gi|970597777|ref|NP_001305130.1|	mitogen-activated protein kinase 10 isoform 1x [Bos taurus]
chi-miR-1	XM_013971270.2	gi|300794511|ref|NP_001178365.1|	AP-1 complex subunit gamma-1 [Bos taurus]
chi-miR-1	XM_018065177.1	gi|742201786|ref|XP_010858061.1|	PREDICTED: interferon-inducible double-stranded RNA-dependent protein kinase activator A [Bison bison bison]
chi-miR-1	XM_018053595.1	gi|926701634|ref|XP_013822235.1|	PREDICTED: integrin alpha-11 isoform X1 [Capra hircus]
chi-miR-1	XM_013969394.2	gi|926709125|ref|XP_013824848.1|	PREDICTED: cytoplasmic dynein 2 heavy chain 1 isoform X2 [Capra hircus]
chi-miR-1	XM_018059201.1	gi|803224051|ref|XP_011972320.1|	PREDICTED: zinc finger protein 862 isoform X2 [Ovis aries musimon]
chi-miR-1	XM_018047367.1	gi|743700658|ref|XP_010970352.1|	PREDICTED: transmembrane protein 106B [Camelus bactrianus]
chi-miR-1	XM_018050811.1	gi|803270232|ref|XP_011994847.1|	PREDICTED: nuclear factor 1 C-type isoform X2 [Ovis aries musimon]
chi-miR-1	XM_018043912.1	gi|926729263|ref|XP_013832085.1|	PREDICTED: uncharacterized protein CXorf23 homolog isoform X1 [Capra hircus]
[truncated: 45,586 more rows]
